# Supplementary material for: Proteomic Analysis of the Secretome of Cellulomonas fimi ATCC 484 and Cellulomonas flavigena ATCC 482
Source: PLoS One. 2016 Mar 7;11(3):e0151186. doi: 10.1371/journal.pone.0151186 (PMC4780727; doi:10.1371/journal.pone.0151186)
Supplement: S1 Table — Protein identification was performed as indicated in the methods and the resulting data are summarized here. C. fimi and C. flavigena protein homologues are indicated along with annotation from NCBI database searches. In order to be counted, a protein had to be found in at least 1 of the 2 supernatants (CMC or Xylan induced) in both biological replicates. The data are arranged by decreasing MASCOT score and all of the peptide counting information is also given. The colour indicators are green if a supernatant sample contained peptides from that protein, or red if the sample did not have peptides from that sample. (XLS) [file pone.0151186.s003.xls]

## Sheet: Total analysis both replicates
						Cfimi data																														Cflav data
Cfimi Accession	Cflav Accession	Cfimi CAzy	Cflav CAzy	Cfimi Signal	Cfla Signal	CMC BR1	Xylan BR1	CMC BR2	Xylan BR2	CMC BR2 orbi	Xylan BR2 orbi	Hit total	Max score	CMC BR1 score	CMC BR1 num peps	CMC BR1 % coverage	Xylan BR1 score	Xylan BR1 num peps	Xylan BR1 % coverage	CMC BR2 score	CMC BR2 num peps	CMC BR2 % coverage	Xylan BR2 score	Xylan BR2 num peps	Xylan BR2 % coverage	CMC BR2 orbi score	CMC BR2 orbi num peps	CMC BR2 orbi % coverage	Xylan BR2 orbi score	Xylan BR2 orbi num peps	Xylan BR2 orbi % coverage	Mass	pI	Length	Description	CMC BR1	Xylan BR1	CMC BR2	Xylan BR2	CMC BR2 orbi	Xylan BR2 orbi	Hit total	Max Score	CMC BR1 score	CMC BR1 num peps	CMC BR1 % coverage	Xylan BR1 score	Xylan BR1 num peps	Xylan BR1 % coverage
Celf_0664						1	1	1	1	1	1	6	14104	2261	45	52.43	8907	184	73.15	1967	32	57.03	7791	120	91.05	3146	70	60.87	14104	273	70.33	39886.2	5.19	391	YP_004452191.1;;flagellin domain-containing protein;;								0
Celf_1653	Cfla_1631			Y	Y	1	1	1	1	1	1	6	11274	11274	209	53.06	3482	68	17.38	2243	34	21.8	4179	63	37.01	6570	120	36.64	5922	113	52.33	167589	4.27	1651	YP_004453172.1;;5'-Nucleotidase domain-containing protein;;	1	1	1	1	1	1	6	1913	1362	25	15.13	1123	21	11.86
Celf_0539	Cfla_0593			Y	Y	1	1	1	1	1	1	6	10254	6193	118	30.44	6227	124	26.61	2180	29	18.94	4142	61	30.8	6793	119	28.71	10254	187	41.07	138499	4.38	1383	YP_004452066.1;;peptidase S8 and S53 subtilisin kexin sedolisin;;	1	1	1	1	1	1	6	5940	3733	74	35.29	5940	114	31.74
Celf_1864	Cfla_1943					1	1	1	1	1	1	6	9830	2086	43	48.8	3832	79	63.17	895	15	37.72	2757	44	60.48	2536	48	57.49	9830	179	76.95	35692.6	5.32	334	YP_004453381.1;;glyceraldehyde-3-phosphate dehydrogenase, type I;;	0	1	1	1	1	1	5	2741				2741	60	50
Celf_1290	Cfla_2399			Y	Y	1	1	1	1	1	1	6	9730	2917	51	53	995	20	14.98	2569	41	56.22	1483	20	44.24	9730	162	65.44	206	4	12.21	46209.2	4.11	434	YP_004452812.1;;family 1 extracellular solute-binding protein;;	1	1	1	1	1	1	6	3515	3515	66	47.11	1629	33	33.95
Celf_0574	Cfla_0639	CBM22,CBM22,GH10,CBM9	CBM22,CE4,CBM22,GH10,CBM9,CBM9	Y	Y	1	1	1	1	1	1	6	9380	328	7	7.41	4668	107	30.22	92	1	1.04	4943	79	54	1627	31	20	9380	193	59.48	141579	4.32	1350	YP_004452101.1;;endo-1,4-beta-xylanase;;	1	1	1	1	1	1	6	588	196	5	0.74	561	13	7
Celf_0574	Cfla_0638	CBM22,CE4,CBM22,GH10,CBM9,CBM9	CBM22,CBM22,CBM22,CE4,CBM22,GH10,CBM9	Y	Y	1	1	1	1	1	1	6	9380	328	7	7.41	4668	107	30.22	92	1	1.04	4943	79	54	1627	31	20	9380	193	59.48	141579	4.32	1350	YP_004452101.1;;endo-1,4-beta-xylanase;;	0	1	0	1	1	1	4	1836				1582	36	12.19
Celf_1925	Cfla_1896	GH6,CBM2	GH6,CBM2	Y	Y	1	1	1	1	1	1	6	8636	8636	162	45.64	343	6	6.31	3821	60	43.58	1358	19	24.89	6714	133	38.3	1951	36	20.3	89246.2	5.24	872	YP_004453442.1;;1, 4-beta cellobiohydrolase;;	1	1	1	1	1	1	6	9547	9547	203	61.15	72	1	2.17
Celf_2906	Cfla_0981			Y	Y	1	1	1	1	1	1	6	5134	3129	78	46.86	1727	48	15.62	1704	28	42.35	2506	45	45.25	2103	61	22.06	5134	131	47.34	67336.4	3.97	621	YP_004454415.1;;family 5 extracellular solute-binding protein;;	1	1	1	1	1	1	6	8473	8473	139	58.25	1093	23	10.84
Celf_0088	Cfla_3531	GH10,CBM2	GH10,CBM2	Y	Y	1	1	1	1	1	1	6	5043	99	2	4.96	5043	105	36.85	211	3	9.48	1245	25	31.03	532	12	20.04	1054	27	16.81	49411.9	8.97	464	YP_004451625.1;;endo-1,4-beta-xylanase;;	1	0	1	1	1	1	5	2524	1256	33	9.96
Celf_0088	Cfla_2327	GH10	GH10,CBM2	Y	Y	1	1	1	1	1	1	6	5043	99	2	4.96	5043	105	36.85	211	3	9.48	1245	25	31.03	532	12	20.04	1054	27	16.81	49411.9	8.97	464	YP_004451625.1;;endo-1,4-beta-xylanase;;	1	1	0	1	0	1	4	1406	486	10	5.68	499	11	8.92
Celf_2700	Cfla_1165					1	1	1	1	1	1	6	4167	2119	37	45.91	857	20	29.24	1876	25	32.75	1188	16	43.86	4167	73	53.8	1868	36	42.11	36970.9	4.91	342	YP_004454211.1;;ketol-acid reductoisomerase;;	0	0	0	0	1	0	1	89
Celf_0295	Cfla_2687			Y	Y	1	1	1	1	1	1	6	4030	4030	96	49.67	3046	76	27.59	1510	23	28.93	1122	21	32.94	3029	74	46.32	1164	27	24.41	62572.1	4.67	598	YP_004451827.1;;TAP domain-containing protein;;	1	1	1	1	1	1	6	4397	4397	92	32.35	860	19	11.2
Celf_0583	Cfla_3027	CBM32,CBM11,CBM11,GH3	GH3	Y		1	1	1	1	1	1	6	3908	1881	42	26.07	624	13	5.79	1694	25	17.59	2932	43	29.17	3908	80	31.46	2732	52	16.22	177915	4.46	1745	YP_004452110.1;;glycoside hydrolase family 3 domain-containing protein;;	1	1	0	1	1	1	5	101	39	1	0.92	49	1	1.31
Celf_2865	Cfla_1020			Y	Y	1	1	1	1	1	1	6	3650	1834	32	44.23	95	3	6.87	1702	28	45.05	1136	18	31.32	3650	63	53.02	65	1	5.49	37848.2	3.91	364	YP_004454374.1;;basic membrane lipoprotein;;	1	1	1	1	1	1	6	1273	984	17	40.49	713	13	33.97
Celf_1540	Cfla_1518					1	1	1	1	1	1	6	3389	1958	40	41.11	1334	24	21.97	2435	32	33.15	2224	32	39.76	3389	60	45.42	3008	54	42.18	79466.1	4.91	742	YP_004453061.1;;guanosine pentaphosphate synthetase I/polyribonucleotide nucleotidyltransferase;;	0	1	1	1	1	1	5	1710				478	14	11.29
Celf_1540	Cfla_0035					1	1	1	1	1	1	6	3389	1958	40	41.11	1334	24	21.97	2435	32	33.15	2224	32	39.76	3389	60	45.42	3008	54	42.18	79466.1	4.91	742	YP_004453061.1;;guanosine pentaphosphate synthetase I/polyribonucleotide nucleotidyltransferase;;	0	1	0	0	1	1	3	367				367	6	5.18
Celf_0553	Cfla_0613			Y	Y	1	1	1	1	1	1	6	3388	3388	63	37.11	156	3	4.49	1506	18	26.37	74	1	2.73	2667	49	34.77	266	5	4.88	50993.2	5.42	512	YP_004452080.1;;NLP/P60 protein;;	1	0	0	0	0	0	1	61	61	1	1.59
Celf_0769	Cfla_2870			Y	Y	1	1	1	1	1	1	6	3155	3155	61	47.22	79	2	8.06	622	8	25.56	682	9	33.61	1097	22	37.5	382	7	32.78	36365.7	4.61	360	YP_004452296.1;;hypothetical protein;;	1	1	0	1	1	0	4	374	374	8	22.38	115	2	5.8
Celf_3241	Cfla_2968					1	1	1	1	1	1	6	3149	2107	43	52.06	742	16	18.24	978	17	45.88	646	12	35	3149	60	54.41	1127	22	15.88	36045.4	5.03	340	YP_004454742.1;;fructose-bisphosphate aldolase, class II;;	1	1	0	1	1	1	5	1699	113	3	10	958	25	23.24
Celf_3491	Cfla_2515			Y	Y	1	1	1	1	1	1	6	3028	1604	34	45.71	708	14	18.7	1927	34	49.35	699	11	32.21	3028	61	49.61	396	6	12.47	40607.1	4.08	385	YP_004454989.1;;periplasmic binding protein/LacI transcriptional regulator;;								0
Celf_3025	Cfla_0907					1	1	1	1	1	1	6	2995	1915	31	52.69	2995	54	46.6	1295	18	38.41	1778	21	41.69	1620	29	55.5	501	9	13.82	45287.1	4.56	427	YP_004454529.1;;enolase;;	1	1	1	1	1	1	6	3224	240	4	7.75	2027	35	40.14
Celf_0208						1	1	1	1	1	1	6	2826	2826	45	70.68	1427	23	42.41	844	9	35.6	847	11	46.07	1256	23	41.88	832	15	52.88	20150	4.39	191	YP_004451741.1;;stress protein;;								0
Celf_1399	Cfla_1371					1	1	1	1	1	1	6	2631	110	2	2.66	337	6	6.7	332	5	5.54	1759	26	33.14	233	6	6.58	2631	54	33.95	94434.9	4.6	866	YP_004452921.1;;aminopeptidase N;;	0	0	0	1	1	1	3	1069
Celf_2729	Cfla_1126			Y	Y	1	1	1	1	1	1	6	2313	91	2	6.26	2313	44	49.42	280	4	10.21	885	14	30.63	410	8	21.11	310	5	17.17	44949.4	4.02	431	YP_004454240.1;;family 1 extracellular solute-binding protein;;	1	1	1	1	1	1	6	5143	2173	34	31.64	5143	82	46.42
Celf_3047	Cfla_0894			Y	Y	1	1	1	1	1	1	6	2259	2259	46	32.35	1514	32	17.74	1486	24	33.27	999	12	21.63	2048	41	34.01	655	14	11.28	55081.2	8.67	541	YP_004454551.1;;hypothetical protein;;	1	0	0	0	0	0	1	128	128	3	7.95
Celf_3184	Cfla_2913	CBM2,GH6	CBM2,GH6	Y	Y	1	1	1	1	1	1	6	2176	2176	53	37.64	734	21	19.38	1036	19	35.63	50	1	6.46	1324	34	35.63	109	3	4.01	46676.1	7.56	449	YP_004454685.1;;1, 4-beta cellobiohydrolase;;	1	1	1	0	1	1	5	3134	3134	60	40.3	278	7	9.81
Celf_2801	Cfla_1070					1	1	1	1	1	1	6	2054	783	12	28.41	800	16	24.35	2054	29	54.8	1206	17	37.27	1906	32	54.8	419	10	19	57968.1	4.84	542	YP_004454312.1;;ATP synthase F1 subunit alpha;;	0	1	1	1	1	1	5	258				115	2	4.24
Celf_2210	Cfla_2100					1	1	1	1	1	1	6	2031	2031	43	56.62	1508	36	48.16	1095	19	50.76	1094	18	46.85	1412	29	56.18	267	7	15.62	48327.2	5.57	461	YP_004453725.1;;dihydrolipoamide dehydrogenase;;	0	1	1	1	1	1	5	2185				2185	50	54.35
Celf_2339	Cfla_2198			Y	Y	1	1	1	1	1	1	6	2019	1838	40	19.79	489	10	4.72	552	11	6.14	546	11	7.51	2019	47	20.48	1283	32	11.05	210591	4.57	2036	YP_004453853.1;;Fibronectin type III domain-containing protein;;	1	1	1	1	1	1	6	2149	2149	35	9.97	533	9	5.13
Celf_1873	Cfla_1934					1	1	1	1	1	1	6	2001	1495	34	35.32	629	14	11.77	678	12	18.42	1890	34	40.03	984	21	19.53	2001	51	29.22	76586.9	5.02	722	YP_004453390.1;;transketolase;;	0	1	0	1	1	1	4	1311				455	10	7.48
Celf_1573	Cfla_1550			Y	Y	1	1	1	1	1	1	6	1988	969	16	39.58	580	10	18.4	979	14	42.36	976	13	42.36	1988	29	46.88	308	5	10.42	29756.2	3.9	288	YP_004453094.1;;family 3 extracellular solute-binding protein;;	1	1	0	1	1	1	5	960	429	8	19.73	960	17	26.53
Celf_1419	Cfla_1390					1	1	1	1	1	1	6	1967	1239	36	45.34	1105	27	29.26	544	11	27.65	815	18	47.91	1748	48	45.98	1967	54	54.02	32249.1	4.92	311	YP_004452941.1;;cysteine synthase A;;	0	1	1	1	1	1	5	5478				125	2	3.54
Celf_1830	Cfla_1976			Y		1	1	1	1	1	1	6	1882	1125	17	31.52	854	15	29.38	1080	14	38.63	476	6	20.14	1882	27	31.52	157	3	8.06	43046.9	3.79	422	YP_004453347.1;;Extracellular ligand-binding receptor;;	0	1	0	0	0	1	2	450				450	10	11.41
Celf_1271	Cfla_3024	GH10,CBM2	GH10,CBM2,GH62		Y	1	1	1	1	1	1	6	1821	641	19	24.12	1821	44	28.43	1080	19	29.02	1112	21	37.84	1689	45	38.04	702	19	15.88	54099.7	6.07	510	YP_004452793.1;;glycoside hydrolase family 10;;	1	1	1	1	1	1	6	2116	2116	56	18.46	424	10	4.58
Celf_1271	Cfla_3547	GH10	GH10,CBM2	Y		1	1	1	1	1	1	6	1821	641	19	24.12	1821	44	28.43	1080	19	29.02	1112	21	37.84	1689	45	38.04	702	19	15.88	54099.7	6.07	510	YP_004452793.1;;glycoside hydrolase family 10;;	1	1	0	0	0	0	2	174	38	1	2.93	174	3	5.59
Celf_0887	Cfla_3041			Y	Y	1	1	1	1	1	1	6	1771	44	1	3.28	1639	45	46.57	120	2	11.64	1771	31	70.15	250	5	22.69	1632	49	40.3	35291.5	4.22	335	YP_004452412.1;;periplasmic binding protein/LacI transcriptional regulator;;	1	0	1	1	1	1	5	649	649	18	33.23
Celf_1866	Cfla_1941					1	1	1	1	1	1	6	1771	566	13	44.7	1771	43	82.2	103	1	5.3	1469	23	65.53	222	4	13.26	945	25	36.36	28359.5	5.17	264	YP_004453383.1;;triosephosphate isomerase;;	0	0	0	1	0	1	2	1491
Celf_1402	Cfla_1374					1	1	1	1	1	1	6	1718	391	4	6.66	165	4	5.45	516	6	10.74	1173	18	31.32	638	10	16.49	1718	31	44.33	72441.1	4.76	661	YP_004452924.1;;Neprilysin;;	0	1	1	1	1	1	5	1907				394	6	9.97
Celf_2314	Cfla_2174			Y	Y	1	1	1	1	1	1	6	1710	914	17	34.7	814	17	24.34	1074	16	42.41	812	12	51.33	1710	29	48.92	572	11	26.51	42996.5	4.25	415	YP_004453828.1;;family 1 extracellular solute-binding protein;;	1	1	0	1	1	1	5	492	398	5	8.54	492	10	13.41
Celf_2036	Cfla_1789					1	1	1	1	1	1	6	1690	348	8	35.48	1690	32	37.1	351	7	17.1	783	15	28.06	504	11	33.23	1227	25	30.32	32657.7	4.96	310	YP_004453553.1;;pyridoxine biosynthesis protein;;	0	0	0	1	0	1	2	884
Celf_1441	Cfla_1412					1	1	1	1	1	1	6	1680	272	8	22.55	874	29	31.16	222	4	14.84	600	11	29.97	419	10	22.55	1680	44	40.65	37234.7	5.82	337	YP_004452963.1;;G6PDH family F420-dependent oxidoreductase;;	0	0	0	1	1	1	3	810
Celf_0358	Cfla_2016					1	1	1	1	1	1	6	1580	630	12	19.09	109	2	2.66	641	10	19.87	769	16	44.44	1367	30	31.92	1580	35	35.05	70730.4	4.73	639	YP_004451890.1;;Thimet oligopeptidase;;	0	0	0	1	1	1	3	774
Celf_2843	Cfla_1038					1	1	1	1	1	1	6	1559	412	9	14.98	221	6	8.54	210	3	6.97	1266	18	25.26	395	9	23.52	1559	33	41.81	62093.9	4.69	574	YP_004454352.1;;hypothetical protein;;	0	1	1	1	1	1	5	613				613	13	18.23
Celf_2830	Cfla_0073					1	1	1	1	1	1	6	1533	64	2	2.27	1533	42	37.87	36	1	2.49	1320	20	50.79	39	1	2.27	531	14	26.08	47613.1	5.77	441	YP_004454339.1;;isocitrate lyase;;								0
Celf_0207						1	1	1	1	1	1	6	1500	1500	28	59.38	1259	23	40.1	770	13	54.17	676	12	55.73	673	15	45.31	1387	28	63.54	20550.3	4.56	192	YP_004451740.1;;stress protein;;								0
Celf_2512	Cfla_2379			Y	Y	1	1	1	1	1	1	6	1483	1483	28	29.23	1363	25	9.92	698	11	11.11	549	8	6.47	1082	20	13.59	1391	26	9.71	94459.6	4.77	927	YP_004454024.1;;N-acetylmuramoyl-L-alanine amidase family 2;;	1	0	0	1	1	1	4	508	481	8	7.74
Celf_2263	Cfla_2147					1	1	1	1	1	1	6	1464	161	3	5.25	614	13	8.75	221	5	8.42	506	9	9.74	586	16	13.79	1464	32	20.02	100836	5.83	914	YP_004453777.1;;2-oxo-acid dehydrogenase E1 subunit, homodimeric type;;	0	1	0	1	0	1	3	705				431	10	10.82
Celf_1050	Cfla_2603					1	1	1	1	1	1	6	1420	609	15	24.39	785	18	28.96	394	5	16.77	638	8	29.57	618	12	24.39	1420	30	51.52	36598.1	5.19	328	YP_004452574.1;;putative F420-dependent oxidoreductase;;	0	1	0	1	1	1	4	485				47	1	3.05
Celf_0585	Cfla_0654					1	1	1	1	1	1	6	1369	1130	27	63.01	982	22	38.62	376	7	30.49	760	14	63.01	1239	30	56.5	1369	31	56.5	27295.2	5.15	246	YP_004452112.1;;phosphoglycerate mutase 1 family;;	1	0	1	1	1	1	5	1630	66	1	4.07
Celf_0458	Cfla_0440					1	1	1	1	1	1	6	1369	386	8	14.35	184	3	3.87	739	14	24.03	149	2	2.58	1369	29	46.13	313	8	8.39	66415.1	4.74	620	YP_004451985.1;;chaperone protein DnaK;;	0	0	0	1	0	1	2	346
Celf_1029	Cfla_2626					1	1	1	1	1	1	6	1366	854	24	41.96	377	9	22.62	936	18	51.79	519	9	27.98	1366	36	58.93	649	15	26.79	36554.1	4.61	336	YP_004452553.1;;DNA-directed RNA polymerase subunit alpha;;	1	1	0	0	1	1	4	71	40	1	2.67	40	1	2.67
Celf_0270	Cfla_0172	CBM33,CBM2	CBM33,CBM2	Y	Y	1	1	1	1	1	1	6	1308	661	19	25.35	889	23	23.94	584	14	25.35	475	10	21.97	1308	35	27.04	830	23	23.94	37136.2	6.29	355	YP_004451802.1;;chitin-binding domain 3 protein;;	1	1	1	1	1	1	6	5029	5029	112	53.31	450	9	20.99
Celf_0270	Cfla_0316	CBM33,CBM2	CBM33,CBM2	Y	Y	1	1	1	1	1	1	6	1308	661	19	25.35	889	23	23.94	584	14	25.35	475	10	21.97	1308	35	27.04	830	23	23.94	37136.2	6.29	355	YP_004451802.1;;chitin-binding domain 3 protein;;	1	0	1	0	1	0	3	624	596	10	16.85
Celf_1773	Cfla_2016					1	1	1	1	1	1	6	1299	278	7	14.66	93	1	1.44	168	3	7.33	1299	17	30.46	558	11	14.66	781	20	14.08	76279.6	4.78	696	YP_004453291.1;;peptidyl-dipeptidase Dcp;;	0	0	0	1	1	1	3	774
Celf_1872	Cfla_1935					1	1	1	1	1	1	6	1266	767	16	31.58	639	18	26.32	732	10	31.05	1266	18	44.47	646	13	28.68	1157	24	47.11	39757.6	4.52	380	YP_004453389.1;;transaldolase;;	0	1	0	1	0	1	3	1033				195	3	6.65
Celf_0580	Cfla_0645					1	1	1	1	1	1	6	1264	166	2	6.58	1264	36	26.33	210	3	13.16	854	17	45.57	241	5	9.37	334	8	12.41	43424.8	4.81	395	YP_004452107.1;;xylose isomerase;;	0	1	1	1	1	1	5	3330				1926	56	50.25
Celf_3353	Cfla_2896			Y	Y	1	1	1	1	1	1	6	1261	1261	26	42.66	606	12	18.84	237	4	8.59	746	16	38.5	545	13	28.53	1025	22	35.46	37452.9	5.58	361	YP_004454853.1;;hypothetical protein;;	0	1	0	0	0	0	1	56				56	1	2.24
Celf_2267	Cfla_2151					1	1	1	1	1	1	6	1260	886	19	36.83	520	9	21.86	382	6	19.16	558	9	26.05	719	16	35.33	1260	29	41.92	34655.9	5.05	334	YP_004453781.1;;3-oxoacyl-(acyl-carrier-protein) synthase III;;	0	0	0	1	0	0	1	100
Celf_2200	Cfla_2949					1	1	1	1	1	1	6	1188	715	13	38.81	404	8	15.82	670	11	37.91	659	10	33.43	1188	28	50.15	721	13	19.1	36300.5	5	335	YP_004453715.1;;aldo/keto reductase;;	0	0	0	0	0	1	1	109
Celf_2799	Cfla_1072					1	1	1	1	1	1	6	1160	725	18	38.13	998	22	26.17	1160	21	38.74	969	17	36.51	1053	25	38.34	1157	25	30.63	53435.5	4.8	493	YP_004454310.1;;ATP synthase F1 subunit beta;;	0	1	1	1	1	1	5	458				255	7	14.81
Celf_0921	Cfla_2726			Y	Y	1	1	1	1	1	1	6	1156	1156	23	47.5	183	5	10.56	426	7	27.78	789	10	23.06	633	13	38.06	700	17	36.94	37091.2	5.63	360	YP_004452445.1;;hypothetical protein;;	1	0	0	1	1	1	4	505	476	10	12.84
Celf_2139	Cfla_1712					1	1	1	1	1	1	6	1155	343	8	6.09	156	4	3.74	292	5	8.97	1155	17	14.53	640	15	15.81	467	10	13.46	100419	4.7	936	YP_004453654.1;;aconitate hydratase 1;;	0	0	0	1	0	1	2	302
Celf_3522				Y		1	1	1	1	1	1	6	1127	434	8	7.65	811	15	12.92	612	9	8.55	838	13	16.3	697	14	9.84	1127	23	13.92	99103.4	4.45	1006	YP_004455020.1;;cell surface receptor IPT/TIG domain-containing protein;;								0
Celf_2932	Cfla_0959					1	1	1	1	1	1	6	1120	1098	25	39.37	70	1	2.32	1044	19	38.74	156	2	5.68	1120	25	38.74	194	4	6.95	49609.7	5.31	475	YP_004454440.1;;fumarate lyase;;								0
Celf_1453	Cfla_1428			Y	Y	1	1	1	1	1	1	6	1075	823	12	20.24	1075	19	24.7	538	7	14.29	638	9	30.06	839	14	30.06	601	8	19.94	34715.2	4.13	336	YP_004452975.1;;periplasmic binding protein;;	0	0	0	1	0	0	1	61
Celf_0591	Cfla_0658			Y	Y	1	1	1	1	1	1	6	1043	583	8	15.14	120	1	5.95	580	7	29.19	452	5	23.51	1043	13	26.49	112	1	6.22	37248	3.99	370	YP_004452118.1;;phosphate ABC transporter, periplasmic phosphate-binding protein;;								0
Celf_0205						1	1	1	1	1	1	6	1032	705	16	29.17	621	13	32.29	133	2	15.1	198	3	15.1	474	7	24.48	1032	18	40.1	20199.2	5.89	192	YP_004451738.1;;stress protein;;								0
Celf_2681	Cfla_2896			Y	Y	1	1	1	1	1	1	6	1031	1031	15	34.63	150	2	3.32	326	5	16.9	751	9	27.42	235	4	8.31	581	8	21.61	36832.7	4.96	361	YP_004454192.1;;hypothetical protein;;	0	1	0	0	0	0	1	56				56	1	2.24
Celf_0610	Cfla_0674					1	1	1	1	1	1	6	1024	266	5	13.6	529	11	13.33	88	1	2.67	722	15	28.8	226	6	10.93	1024	25	31.2	40601.2	5.87	375	YP_004452137.1;;ABC transporter-like protein;;	0	1	0	1	1	1	4	511				511	12	19.52
Celf_0998	Cfla_2661					1	1	1	1	1	1	6	1018	771	13	21.91	72	1	2.77	587	11	40.3	360	7	10.08	1018	18	25.94	833	19	10.08	43688.7	5.18	397	YP_004452522.1;;translation elongation factor Tu;;	0	0	0	1	1	1	3	710
Celf_1843	Cfla_1965			Y	Y	1	1	1	1	1	1	6	1017	59	1	2.16	152	3	5.41	103	2	11.53	615	10	31.89	322	8	9.55	1017	19	34.95	59946	4.07	555	YP_004453360.1;;family 5 extracellular solute-binding protein;;	0	1	0	1	1	1	4	517				517	11	9.71
Celf_1126	Cfla_2521	GH13,CBM48,GH13	GH13,CBM48,GH13	Y	Y	1	1	1	1	1	1	6	1014	666	11	7.1	316	5	2.58	350	3	0.96	716	10	8.92	705	13	7.4	1014	17	9.22	209241	4.41	1973	YP_004452648.1;;pullulanase-type alpha-1,6-glucosidase;;	1	0	1	0	1	0	3	1192	317	2	2.03
Celf_2186	Cfla_2079					1	1	1	1	1	1	6	1009	353	9	16.83	314	8	12.02	89	1	6.25	132	2	6.25	421	11	22.6	1009	24	33.65	22929.5	5.1	208	YP_004453701.1;;Manganese/iron superoxide dismutase-like protein;;	0	0	1	1	1	1	4	1347
Celf_0576	Cfla_0641					1	1	1	1	1	1	6	1002	507	12	20.94	416	10	12.92	92	1	4.11	1002	15	32.29	399	11	24.46	832	23	35.42	56673.7	4.99	511	YP_004452103.1;;lysyl-tRNA synthetase;;	0	1	0	1	1	0	3	223				223	4	11.72
Celf_2698	Cfla_1167					1	1	1	1	1	1	6	981	296	7	29.01	398	9	17.18	216	4	13.52	981	17	50.14	302	7	22.25	764	15	26.48	37108.4	5.35	355	YP_004454209.1;;3-isopropylmalate dehydrogenase;;	0	1	0	1	0	1	3	182				165	3	10.45
Celf_1076	Cfla_2584					1	1	1	1	1	1	6	975	342	8	23.8	217	6	13.9	680	10	25.4	162	2	7.49	975	20	40.37	881	18	48.4	39368.3	6.06	374	YP_004452598.1;;IMP dehydrogenase family protein;;	1	0	0	1	1	1	4	332	36	1	3.21
Celf_1485	Cfla_1457					1	1	1	1	1	1	6	943	378	5	22.66	214	5	7.25	114	1	5.74	621	8	22.66	313	4	16.92	943	18	58.61	34004.5	4.64	331	YP_004453007.1;;dihydroxyacetone kinase, DhaK subunit;;	0	1	0	1	1	0	3	371				96	2	7.25
Celf_1114	Cfla_2536					1	1	1	1	1	1	6	894	870	20	47.44	202	5	11.6	684	10	27.65	455	7	24.91	894	19	32.08	636	17	37.88	29760.4	5.2	293	YP_004452636.1;;succinyl-CoA synthetase subunit alpha;;	0	0	0	1	0	1	2	776
Celf_0284	Cfla_1495					1	1	1	1	1	1	6	870	440	10	22.09	139	4	6.9	205	4	8.28	301	4	13.61	91	1	3.16	870	21	24.65	55082.6	5.04	507	YP_004451816.1;;aldehyde dehydrogenase;;								0
Celf_0768						1	1	1	1	1	1	6	827	344	9	16.67	827	19	44.93	143	2	8.33	704	12	39.86	512	13	16.67	631	17	16.67	30206.1	4.6	276	YP_004452295.1;;alpha/beta hydrolase fold protein;;								0
Celf_0746	Cfla_0782					1	1	1	1	1	1	6	818	273	5	24.54	77	1	3.68	425	6	21.47	183	3	7.98	818	16	36.2	512	10	23.31	34444.6	5.04	326	YP_004452273.1;;aldo/keto reductase;;	0	0	0	0	0	1	1	57
Celf_1230	Cfla_2912	GH6	CBM2,GH6	Y	Y	1	1	1	1	1	1	6	811	811	17	23.56	294	7	7.39	527	11	26.33	278	4	10.39	549	12	15.7	77	1	2.31	46288.9	5.51	433	YP_004452752.1;;1, 4-beta cellobiohydrolase;;	1	1	1	1	1	1	6	1074	1074	26	23.63	274	6	9.98
Celf_1491	Cfla_1461					1	1	1	1	1	1	6	806	230	5	33.33	207	3	24.11	87	1	12.06	161	2	21.28	262	5	24.11	806	18	45.39	15253.1	5.55	141	YP_004453013.1;;Nucleoside-diphosphate kinase;;	0	1	0	1	1	1	4	1096				923	20	45.83
Celf_1085	Cfla_2578					1	1	1	1	1	1	6	804	126	2	6.35	196	5	15.76	172	3	8.94	399	7	25.41	136	3	9.41	804	17	36.71	44754.3	5.29	425	YP_004452607.1;;acetate kinase;;	0	0	0	1	0	1	2	115
Celf_3038	Cfla_0890			Y	Y	1	1	1	1	1	1	6	737	737	15	8.41	57	1	0.76	37	1	1.08	327	4	2.29	94	1	0.96	304	4	3.06	160534	4.68	1569	YP_004454542.1;;PKD domain-containing protein;;								0
Celf_1339	Cfla_3129					1	1	1	1	1	1	6	724	309	8	16.51	724	19	27.03	89	2	8.13	459	8	19.62	304	9	26.08	71	1	3.59	44181	5.72	418	YP_004452861.1;;amidohydrolase;;	0	0	0	0	0	1	1	86
Celf_1341	Cfla_1311					1	1	1	1	1	1	6	699	699	13	23.56	571	14	15.47	283	5	9.35	643	8	14.39	305	5	9.71	80	2	1.98	60313.8	5	556	YP_004452863.1;;glucose-6-phosphate isomerase;;	0	1	0	1	0	1	3	872				432	11	18.21
Celf_2269	Cfla_2153					1	1	1	1	1	1	6	695	119	2	8.7	67	1	2.66	278	6	9.66	695	11	31.4	389	8	20.77	380	7	17.63	42488.6	5.17	414	YP_004453783.1;;beta-ketoacyl synthase;;	1	0	0	1	0	1	3	195	35	1	3.14
Celf_1164				Y		1	1	1	1	1	1	6	681	681	18	41.34	300	6	16.25	98	2	9.19	250	4	20.85	355	11	17.67	450	12	17.67	29354.8	4.71	283	YP_004452686.1;;hypothetical protein;;								0
Celf_2892	Cfla_0995					1	1	1	1	1	1	6	680	536	12	23.15	398	10	15.97	417	6	17.82	680	12	24.54	516	12	25.69	176	5	9.26	47651.1	5.29	432	YP_004454401.1;;citrate synthase I;;	1	1	0	1	1	1	5	264	36	1	2.06	159	5	6.65
Celf_2190	Cfla_2082			Y	Y	1	1	1	1	1	1	6	669	518	12	23.55	45	1	2.73	166	2	5.8	160	2	5.8	669	15	23.55	161	4	11.95	33063.5	4.67	293	YP_004453705.1;;cytochrome c oxidase, subunit II;;								0
Celf_2853	Cfla_1031					1	1	1	1	1	1	6	666	484	11	29.33	558	14	29.33	299	5	17.67	666	11	29.33	215	6	20.49	546	16	26.5	28787.9	5.19	283	YP_004454362.1;;purine nucleotide phosphorylase;;	0	0	0	1	0	1	2	210
Celf_1585	Cfla_1564			Y		1	1	1	1	1	1	6	662	343	8	15.92	389	9	19.22	64	1	3.3	343	7	20.12	316	6	12.61	662	14	25.23	34645	5.03	333	YP_004453106.1;;L-lactate dehydrogenase;;	0	1	0	1	1	1	4	1384				1384	30	28.74
Celf_2456	Cfla_2315					1	1	1	1	1	1	6	655	591	13	50.23	159	3	20.55	245	5	28.31	655	10	42.01	336	7	28.31	479	10	21	24495.7	5.31	219	YP_004453969.1;;3-isopropylmalate dehydratase, small subunit;;	0	0	0	0	0	1	1	218
Celf_2223	Cfla_2112					1	1	1	1	1	1	6	628	182	4	8.86	417	13	20.04	334	8	14.98	628	14	25.95	211	6	14.14	380	9	21.52	53212.6	5.15	474	YP_004453738.1;;glutamine synthetase, type I;;	0	1	0	1	0	1	3	913				351	12	16.67
Celf_0742	Cfla_0778			Y	Y	1	1	1	1	1	1	6	622	336	5	6.78	98	2	3.25	385	4	10.3	73	1	3.25	622	9	13.82	231	5	3.25	36114.2	10.26	369	YP_004452269.1;;SCP-like extracellular;;								0
Celf_1517	Cfla_1487					1	1	1	1	1	1	6	617	497	13	52.43	113	3	10.27	142	2	14.05	97	2	15.68	318	10	30.27	617	16	51.35	20604.8	5.1	185	YP_004453039.1;;ribosome recycling factor;;	0	0	0	1	0	1	2	285
Celf_3457	Cfla_3155					1	1	1	1	1	1	6	601	185	4	14.33	418	10	23.89	220	3	11.46	412	7	23.89	167	3	7.64	601	12	35.99	33675.3	4.94	314	YP_004454956.1;;putative F420-dependent oxidoreductase;;	0	0	0	1	0	0	1	557
Celf_2403	Cfla_0456	GH5,CBM13	GH27,CBM13	Y	Y	1	1	1	1	1	1	6	600	111	2	4.63	130	5	5.05	150	2	11.79	600	8	22.95	42	1	1.47	306	8	13.47	49799	4.36	475	YP_004453917.1;;Ricin B lectin;;	1	0	1	0	1	0	3	1463	1463	40	42.08
Celf_2266	Cfla_2150					1	1	1	1	1	1	6	586	81	2	5.69	250	6	9.28	212	3	12.28	455	6	17.37	586	14	28.44	577	15	25.75	32930.3	4.74	334	YP_004453780.1;;acyl transferase;;	0	0	0	1	0	1	2	935
Celf_2042	Cfla_1783					1	1	1	1	1	1	6	585	79	1	1.49	129	3	4.33	261	4	5.37	371	6	11.94	585	11	16.72	554	12	19.1	75151.1	5.18	670	YP_004453559.1;;threonyl-tRNA synthetase;;	0	1	0	1	0	0	2	331				331	6	8.36
Celf_3783	Cfla_3699					1	1	1	1	1	1	6	584	584	9	25.99	162	2	6.78	314	5	33.9	300	4	25.99	370	6	25.99	583	8	36.16	18112.8	5.08	177	YP_004455275.1;;single-strand binding protein;;	0	0	0	0	0	1	1	153
Celf_3236	Cfla_2963					1	1	1	1	1	1	6	568	78	2	4.21	568	16	26.17	73	1	3.04	342	5	10.05	66	2	1.87	45	1	1.87	46391.1	5.51	428	YP_004454737.1;;adenylosuccinate synthetase;;	0	1	0	1	1	1	4	500				500	10	21.26
Celf_3072	Cfla_0850					1	1	1	1	1	1	6	556	159	3	6.73	122	2	3.54	125	2	4.38	509	8	23.57	60	1	3.2	556	13	19.53	66079.8	5.17	594	YP_004454576.1;;methionyl-tRNA synthetase;;								0
Celf_3487	Cfla_0480			Y	Y	1	1	1	1	1	1	6	525	96	1	1.33	525	9	6.96	233	3	3.99	436	5	6.1	215	3	2.89	378	5	3.91	128133	4.76	1279	YP_004454985.1;;ECF subfamily RNA polymerase sigma-24 subunit;;	1	0	0	0	0	1	2	96	96	1	1.29
Celf_2174	Cfla_2069					1	1	1	1	1	1	6	521	423	8	24.28	125	3	7.35	161	3	12.46	521	7	21.73	285	7	15.02	357	8	19.81	31997.3	4.52	313	YP_004453689.1;;glucokinase, ROK family;;	0	0	0	1	0	1	2	691
Celf_3161	Cfla_1897	CBM2,GH18	GH5,CBM2	Y	Y	1	1	1	1	1	1	6	509	283	4	9.78	215	4	3.99	205	2	3.62	237	3	9.06	243	3	5.43	509	9	17.57	57690	6.51	552	YP_004454662.1;;glycoside hydrolase family 18;;	1	0	1	0	1	0	3	1626	1626	31	22.11
Celf_0115	Cfla_1913					1	1	1	1	1	1	6	507	453	8	17.92	151	3	6.45	112	1	7.17	451	8	31.54	97	2	3.58	507	14	39.43	30776.5	4.84	279	YP_004451652.1;;2,5-didehydrogluconate reductase;;	0	0	0	1	1	1	3	1093
Celf_3113	Cfla_0456	GH16,CBM13	GH27,CBM13	Y	Y	1	1	1	1	1	1	6	506	126	3	8.25	222	7	15.33	222	3	7.78	303	4	8.96	232	5	13.92	506	13	16.04	45080.9	6.7	424	YP_004454615.1;;glycoside hydrolase family 16;;	1	0	1	0	1	0	3	1463	1463	40	42.08
Celf_2761	Cfla_1097	GH13	GH13	Y	Y	1	1	1	1	1	1	6	495	56	1	1.06	49	1	1.06	138	4	8.18	474	7	16.09	495	11	21.11	486	14	11.61	81846.7	5.46	758	YP_004454272.1;;alpha amylase catalytic region;;	0	0	0	0	0	1	1	100
Celf_2506	Cfla_2351					1	1	1	1	1	1	6	478	164	3	11.65	130	2	6.31	169	3	12.14	183	4	12.14	151	5	12.14	478	12	18.45	21814	4.58	206	YP_004454018.1;;dTDP-4-dehydrorhamnose 3,5-epimerase;;	0	0	0	1	0	1	2	397
Celf_1718	Cfla_1690					1	1	1	1	1	1	6	458	71	1	2.91	345	7	11.62	257	5	19.13	458	9	24.94	241	6	10.17	371	8	14.29	44922	5.79	413	YP_004453237.1;;glucose-1-phosphate adenylyltransferase;;	0	1	0	1	0	1	3	367				296	6	8.72
Celf_1421				Y		1	1	1	1	1	1	6	442	442	6	10.85	115	1	10.85	202	2	10.85	112	1	10.85	408	5	10.85	168	2	10.85	13280.5	3.99	129	YP_004452943.1;;hypothetical protein;;								0
Celf_1123	Cfla_2522					1	1	1	1	1	1	6	437	267	9	17.88	309	12	15.45	223	5	12.12	183	4	19.39	306	11	20	437	14	24.55	34380.5	4.8	330	YP_004452645.1;;malate dehydrogenase;;	0	1	0	1	1	1	4	613				451	11	23.94
Celf_3596	Cfla_3177					1	1	1	1	1	1	6	425	129	2	5.37	161	3	5.37	127	2	3.17	425	7	17.8	111	2	3.17	291	5	13.66	45097.3	5.21	410	YP_004455092.1;;N-acylglucosamine 2-epimerase;;								0
Celf_1157	Cfla_2481					1	1	1	1	1	1	6	380	269	7	10.76	126	3	4.7	156	2	6.26	380	6	8.61	328	5	5.48	58	1	1.76	55828.9	4.77	511	YP_004452679.1;;peptidase M24;;	0	1	0	1	1	1	4	488				197	5	5.61
Celf_2854	Cfla_1030					1	1	1	1	1	1	6	371	133	2	3.9	99	2	1.79	52	2	3.09	181	2	2.93	55	1	2.11	371	9	15.12	64461.4	4.96	615	YP_004454363.1;;phosphoglucomutase/phosphomannomutase alpha/beta/alpha domain I;;	1	0	0	1	0	1	3	465	37	1	1.47
Celf_2377	Cfla_2237			Y	Y	1	1	1	1	1	1	6	362	362	8	15.97	261	8	9.89	175	3	8.94	159	3	8.94	226	6	12.17	138	5	10.27	53768.4	4.54	526	YP_004453891.1;;Curculin domain-containing protein (mannose-binding) lectin;;								0
Celf_3497				Y		1	1	1	1	1	1	6	338	151	2	1.13	36	1	0.91	90	1	1.13	76	1	1.13	338	8	7.63	224	5	3.17	129378	5.11	1323	YP_004454995.1;;LPXTG-motif cell wall anchor domain-containing protein;;								0
Celf_1431	Cfla_1394					1	1	1	1	1	1	6	336	336	8	25.32	85	1	5.15	100	2	9.01	136	2	9.44	199	6	13.3	289	7	9.44	25489.2	5.29	233	YP_004452953.1;;endopeptidase Clp;;	0	0	0	1	0	1	2	242
Celf_1682	Cfla_1664					1	1	1	1	1	1	6	333	104	2	5.4	98	2	3.96	215	4	5.4	58	1	3.24	333	6	18.35	115	3	3.96	60476.1	5.46	556	YP_004453201.1;;CTP synthase;;								0
Celf_0384				Y		1	1	1	1	1	1	6	317	193	4	7.43	107	4	3.85	66	1	1.99	100	1	2.79	131	2	4.51	317	9	8.62	79450.4	8.98	754	YP_004451915.1;;carbon starvation protein CstA;;								0
Celf_0150	Cfla_3462					1	1	1	1	1	1	6	315	155	3	9.32	315	9	26.52	67	1	5.02	265	5	19.71	95	3	8.96	216	6	12.54	30201.5	5.18	279	YP_004451686.1;;luciferase-like protein;;								0
Celf_0262	Cfla_0145					1	1	1	1	1	1	6	293	35	1	1.81	293	6	7.22	66	1	2.92	226	4	8.75	269	7	12.36	284	8	11.67	77376.1	4.84	720	YP_004451794.1;;peptidase S9 prolyl oligopeptidase active site domain-containing protein;;	0	1	0	1	0	1	3	473				64	1	1.99
Celf_2083	Cfla_0782					1	1	1	1	1	1	6	288	74	1	3.42	191	3	8.07	175	2	4.66	230	3	13.66	232	4	15.22	288	6	16.15	35404.1	5.32	322	YP_004453598.1;;aldo/keto reductase;;	0	0	0	0	0	1	1	57
Celf_0744	Cfla_0780					1	1	1	1	1	1	6	238	238	7	26.33	65	2	4.98	67	1	4.98	70	2	4.98	124	4	7.47	155	5	7.47	30489.1	4.84	281	YP_004452271.1;;amidinotransferase;;	0	0	0	1	0	1	2	404
Celf_3501	Cfla_0450					1	1	1	1	1	1	6	219	219	6	12.58	56	1	2.76	57	1	3.68	74	2	6.44	126	4	9.2	126	2	6.44	37401.7	4.67	326	YP_004454999.1;;ribonucleoside-diphosphate reductase;;	0	0	0	1	1	1	3	455
Celf_3750	Cfla_0075					1	1	1	1	1	1	6	194	80	2	9.06	108	2	7.87	37	1	5.12	113	1	6.69	112	2	3.94	194	3	9.06	26443.3	5.24	254	YP_004455243.1;;methionine aminopeptidase, type I;;	0	0	0	0	0	1	1	116
Celf_2867	Cfla_1018					1	1	1	1	1	1	6	193	35	1	2.06	96	2	5.93	69	1	6.19	54	1	13.4	127	3	10.57	193	4	16.24	39465.6	5.14	388	YP_004454376.1;;mannose-1-phosphate guanylyltransferase;;	0	1	0	1	0	0	2	256				256	4	10.78
Celf_3610	Cfla_3191					1	1	1	1	1	1	6	189	82	2	4.12	185	5	12.01	163	4	4.48	189	2	5.91	83	2	4.3	106	1	2.33	58794.6	4.92	558	YP_004455105.1;;phosphoglucomutase, alpha-D-glucose phosphate-specific;;	0	1	0	1	0	1	3	134				63	2	3.39
Celf_2515	Cfla_2358		GT4			1	1	1	1	1	1	6	186	60	2	5.57	53	1	2.62	89	1	6.56	88	2	9.84	186	6	19.34	132	3	11.8	33776.2	4.94	305	YP_004454027.1;;type 11 methyltransferase;;	0	0	0	0	0	1	1	41
Celf_2896	Cfla_0991					1	1	1	1	1	1	6	177	96	1	1.5	177	3	1.93	101	1	1.5	121	1	1.5	97	1	1.5	121	2	1.07	134919	4.08	1399	YP_004454405.1;;VanW family protein;;	0	0	0	0	0	1	1	111
Celf_0922	Cfla_2726			Y	Y	1	1	1	1	1	1	6	158	97	2	3.21	86	2	3.21	56	1	9.04	138	3	10.2	158	4	12.24	141	4	8.16	35391.1	5.16	343	YP_004452446.1;;hypothetical protein;;	1	0	0	1	1	1	4	505	476	10	12.84
Celf_1280	Cfla_2407					1	1	1	1	1	1	6	142	104	2	5.06	142	3	5.06	71	1	2.89	88	2	6.51	112	2	2.89	93	2	2.17	43631.6	4.65	415	YP_004452802.1;;ferrochelatase;;	0	0	0	0	0	1	1	97
Celf_2568						1	1	1	1	1	1	6	105	56	2	2.86	100	5	2.86	42	1	2.86	41	1	2.86	58	2	2.86	105	3	2.86	45917	4.98	420	YP_004454080.1;;hypothetical protein;;								0
Celf_3300						1	1	1	1	1	1	6	88	52	2	1.93	88	3	1.93	56	2	1.93	48	2	1.93	71	2	1.93	72	3	1.93	78609.3	5.17	724	YP_004454801.1;;fumarate reductase/succinate dehydrogenase flavoprotein domain-containing protein;;								0
Celf_0123	Cfla_3489					1	1	1	1	1	1	6	84	71	3	5.95	68	3	5.95	43	1	5.95	68	2	5.95	84	4	5.95	84	3	5.95	20486.2	4.71	185	YP_004451660.1;;hypothetical protein;;	0	1	0	0	0	1	2	42				42	1	5.73
Celf_0260	Cfla_3373					1	1	1	1	1	1	6	68	64	2	1.41	53	1	1.41	36	1	1.41	38	1	1.41	41	1	1.41	68	2	2.82	75914.9	6.07	710	YP_004451792.1;;hypothetical protein;;								0
Celf_1492	Cfla_1462			Y	Y	1	1	1	1	1	1	6	63	51	2	1.01	44	1	1.01	41	1	1.18	37	1	1.18	39	1	1.18	63	2	0.93	126603	5.12	1186	YP_004453014.1;;chromosome segregation protein SMC;;	1	0	0	1	0	1	3	98	98	4	1.52
Celf_1371	Cfla_1337					1	1	1	1	1	1	6	56	37	1	3.25	38	1	3.05	44	1	3.05	42	1	3.05	45	1	3.05	56	2	3.05	50736.2	4.98	492	YP_004452893.1;;pyridine nucleotide-disulfide oxidoreductase dimerization region;;								0
Celf_3411	Cfla_3119					1	1	1	1	1	1	6	54	35	1	2.34	47	2	2.11	36	1	2.34	38	1	2.34	38	1	2.34	54	2	2.34	44321.9	5.04	427	YP_004454910.1;;aspartate kinase;;								0
Celf_2872						1	1	1	1	1	1	6	52	52	2	13.33	41	1	13.33	39	1	13.33	46	1	13.33	40	1	13.33	43	1	13.33	6756.22	5.39	60	YP_004454381.1;;hypothetical protein;;								0
Celf_1924	Cfla_1897	GH5,CBM2	GH5,CBM2	Y	Y	1	0	1	1	1	1	5	3378	3378	65	38.69				1531	23	23.43	284	4	8.97	2952	57	27.18	382	6	3.88	78888.1	5.41	747	YP_004453441.1;;glycoside hydrolase family 5;;	1	0	1	0	1	0	3	1626	1626	31	22.11
Celf_0019	Cfla_0016	GH9,CBM3,CBM2	GH9,CBM3,CBM2	Y	Y	1	0	1	1	1	1	5	2673	1171	31	13.49				1913	34	27.46	542	10	13.97	2673	61	33.49	577	14	8.42	108923	5.14	1045	YP_004451558.1;;glycoside hydrolase family 9;;	1	0	1	0	1	0	3	410	410	10	6.57
Celf_1127	Cfla_2899			Y	Y	1	1	0	1	1	1	5	2661	69	2	3.66	2661	49	24.8				1361	20	25.61	36	1	2.03	1897	36	20.93	49064.9	5.41	492	YP_004452649.1;;peptidase S1 and S6 chymotrypsin/Hap;;	1	1	1	1	1	1	6	15173	13904	290	42.47	1936	45	26.34
Celf_3272	Cfla_2806			Y	Y	0	1	1	1	1	1	5	2449				935	15	10.29	36	1	2.71	1656	28	47.11	65	1	2.71	2449	47	51.81	60649.1	4.14	554	YP_004454773.1;;family 1 extracellular solute-binding protein;;	1	1	0	1	1	1	5	1828	74	1	4.68	1118	32	17.27
Celf_3272	Cfla_2998			Y	Y	0	1	1	1	1	1	5	2449				935	15	10.29	36	1	2.71	1656	28	47.11	65	1	2.71	2449	47	51.81	60649.1	4.14	554	YP_004454773.1;;family 1 extracellular solute-binding protein;;	0	1	0	1	0	0	2	2188				2188	42	31.34
Celf_3787	Cfla_3703					1	0	1	1	1	1	5	2248	1227	24	48.21				745	12	40.5	494	7	22.31	2248	44	57.02	604	12	20.66	39422.1	4.97	363	YP_004455279.1;;inositol 1-phosphate synthase;;								0
Celf_1865	Cfla_1942					1	0	1	1	1	1	5	2144	2144	48	60.4				1253	21	42.86	842	12	30.83	2100	40	59.9	205	4	16.79	41391.8	4.73	399	YP_004453382.1;;phosphoglycerate kinase;;	0	1	0	1	0	1	3	281				142	2	5.82
Celf_3275	Cfla_1129	GH3	GH3			0	1	1	1	1	1	5	1582				118	3	2.83	45	1	1.8	859	15	23.65	69	2	1.8	1582	35	28.53	81099.6	4.9	778	YP_004454776.1;;glycoside hydrolase family 3 domain-containing protein;;								0
Celf_2060	Cfla_0773					1	1	1	0	1	1	5	1424	1424	31	32.32	136	3	3.04	490	7	20.15				622	12	20.15	82	2	3.04	26892.7	7.94	263	YP_004453575.1;;NLP/P60 protein;;								0
Celf_3669				Y		1	1	1	1	1	0	5	1371	842	10	21.08	341	3	9.94	933	10	21.08	114	1	7.53	1371	21	21.39				34040.6	3.8	332	YP_004455163.1;;periplasmic binding protein;;								0
Celf_2684	Cfla_2896			Y	Y	1	1	1	0	1	1	5	1322	1322	29	51.65	56	1	3.02	47	1	5.22				247	4	13.19	130	2	7.69	36967.1	5.11	364	YP_004454195.1;;hypothetical protein;;	0	1	0	0	0	0	1	56				56	1	2.24
Celf_3039	Cfla_0890			Y	Y	1	0	1	1	1	1	5	1001	1001	21	12.33				729	10	10.63	354	4	5.7	821	14	13.27	574	13	11.56	119892	5.17	1176	YP_004454543.1;;PKD domain-containing protein;;								0
Celf_2122	Cfla_1729					1	1	1	1	1	0	5	976	550	13	22.93	411	12	13.02	581	9	32.44	96	1	7.23	976	19	30.99				51536	4.93	484	YP_004453637.1;;6-phosphogluconate dehydrogenase;;								0
Celf_0993	Cfla_2667					1	0	1	1	1	1	5	939	171	5	3.85				181	2	3.25	295	4	4.45	939	20	16.61	623	19	10.1	128484	4.93	1168	YP_004452517.1;;DNA-directed RNA polymerase subunit beta;;	1	0	0	0	0	0	1	50	50	1	0.77
Celf_0317	Cfla_0148	GH94	GH94			1	0	1	1	1	1	5	823	123	2	4.87				474	8	12.41	75	1	1.34	823	21	25.55	138	3	2.19	90758.4	4.87	822	YP_004451849.1;;glycosyltransferase 36;;	0	0	0	1	1	1	3	117
Celf_0549	Cfla_0607					1	1	0	1	1	1	5	785	91	2	5.96	238	6	11.29				301	5	15.36	52	2	5.96	785	18	32.6	33126.5	5.84	319	YP_004452076.1;;alcohol dehydrogenase zinc-binding domain-containing protein;;	0	0	0	1	0	1	2	105
Celf_1916	Cfla_1904					1	1	1	1	1	0	5	780	517	15	39.47	780	18	35.79	37	1	6.84	48	1	6.84	188	5	30				20431.6	5.34	190	YP_004453433.1;;Ferritin Dps family protein;;	0	0	0	1	1	1	3	483
Celf_1135	Cfla_2501					0	1	1	1	1	1	5	774				43	1	2.1	49	1	6.76	628	13	26.57	233	4	16.08	774	17	42.19	45409.5	5.64	429	YP_004452657.1;;glycine hydroxymethyltransferase;;	0	1	0	1	0	1	3	1115				281	9	14.75
Celf_3545	Cfla_0539	GT35	GT35			1	1	0	1	1	1	5	661	110	2	2.66	179	4	5.31				661	10	11.59	160	2	5.07	618	15	6.52	92766.5	5.3	828	YP_004455043.1;;glycogen/starch/alpha-glucan phosphorylase;;	0	1	0	1	0	1	3	743				647	18	14.65
Celf_1959	Cfla_1863					1	0	1	1	1	1	5	638	638	11	33.69				287	4	15.96	235	2	6.38	287	5	19.5	378	8	22.7	30469	5.17	282	YP_004453476.1;;ATP phosphoribosyltransferase;;	0	0	0	1	0	1	2	689
Celf_3330	Cfla_0456	GH64,CBM13	GH27,CBM13	Y	Y	1	1	1	1	1	0	5	621	243	6	14.84	212	6	7.61	621	11	18.18	234	4	8.35	300	8	16.7				55239.4	6.98	539	YP_004454830.1;;glucan endo-1,3-beta-D-glucosidase;;	1	0	1	0	1	0	3	1463	1463	40	42.08
Celf_3290	Cfla_3010					0	1	1	1	1	1	5	614				614	11	19.35	40	1	2.45	583	8	28.88	37	1	2.45	518	9	20.71	39318	5.25	367	YP_004454791.1;;PfkB domain-containing protein;;								0
Celf_2208	Cfla_2098					1	1	1	1	1	0	5	612	610	14	26.11	440	12	20.65	358	7	19.43	159	2	7.09	612	12	30.57				49921.5	7	494	YP_004453723.1;;Leucyl aminopeptidase;;	0	1	1	0	1	1	4	1612				1612	32	37.68
Celf_2857	Cfla_1028					1	1	0	1	1	1	5	609	251	4	21.21	134	2	5.19				411	5	21.21	78	1	5.19	609	11	18.18	23142.8	4.89	231	YP_004454366.1;;deoxyribose-phosphate aldolase;;	0	0	0	1	0	1	2	111
Celf_0796				Y		1	1	1	1	1	0	5	589	109	1	4.56	207	2	4.56	589	9	33.94	203	2	4.56	320	4	14.35				46031.1	4.08	439	YP_004452323.1;;family 1 extracellular solute-binding protein;;								0
Celf_0481	Cfla_0574					1	1	0	1	1	1	5	584	114	2	5.99	273	7	11.38				181	3	7.19	270	7	15.27	584	13	20.36	35972.4	5.69	334	YP_004452008.1;;oxidoreductase domain-containing protein;;	0	1	0	0	1	1	3	95				95	2	7.49
Celf_2961	Cfla_0926	CE7	CE7			0	1	1	1	1	1	5	578				97	2	7	94	1	5.25	578	8	18.95	113	2	8.75	487	11	21.87	37080.6	5.27	343	YP_004454469.1;;Cephalosporin-C deacetylase;;	0	1	0	1	1	1	4	104				75	3	2.4
Celf_0984	Cfla_2676					1	1	1	0	1	1	5	572	572	18	54.55	75	1	6.99	219	3	23.78				469	12	39.16	78	1	6.99	14934.1	9.41	143	YP_004452508.1;;50S ribosomal protein L11;;								0
Celf_2211	Cfla_2101					1	1	1	0	1	1	5	565	160	2	5.17	76	2	3.23	102	1	2.75				251	3	5.17	565	17	8.72	62870.3	4.47	619	YP_004453726.1;;2-oxoglutarate dehydrogenase, E2 component, dihydrolipoamide succinyltransferase;;	0	0	1	0	1	1	3	55
Celf_0403	Cfla_2024	CBM2	GH10,CBM2	Y	Y	1	1	1	1	1	0	5	556	51	1	2.73	177	5	7.2	106	1	5.21	556	7	14.64	44	1	2.23				40821.2	6.94	403	YP_004451933.1;;cellulose-binding family II protein;;	1	1	1	1	1	1	6	2163	1028	25	17.59	94	2	1.46
Celf_1440	Cfla_1403					0	1	1	1	1	1	5	528				183	2	3.3	234	3	4.32	475	8	16.38	211	3	4.55	528	13	16.72	96291.5	5.03	879	YP_004452962.1;;tRNA synthetase valyl/leucyl anticodon-binding protein;;	0	1	0	1	1	1	4	712				133	3	3.84
Celf_2564						1	1	0	1	1	1	5	496	102	2	3.09	143	4	7.72				57	1	5.41	46	1	3.09	496	11	30.89	27450.2	5.03	259	YP_004454076.1;;3-oxoacid CoA-transferase subunit A;;								0
Celf_0074	Cfla_2128					1	1	1	1	1	0	5	492	260	7	13.63	492	12	17.86	154	3	7.73	75	1	2.95	42	1	4.79				55048.9	6.02	543	YP_004451612.1;;histidine ammonia-lyase;;								0
Celf_2455	Cfla_2314					1	1	1	1	1	0	5	472	166	4	12.33	276	4	8.9	272	4	13.47	472	9	29.91	328	6	20.09				46986.5	5.64	438	YP_004453968.1;;UDP-N-acetylglucosamine1-carboxyvinyltransferase;;	0	1	0	1	0	0	2	102				87	3	8.58
Celf_3393	Cfla_3099	GT51	GT51	Y	Y	1	1	1	1	1	0	5	460	119	4	3.66	460	12	9.39	145	2	6.34	164	3	5.61	290	8	8.41				86357.5	5.27	820	YP_004454893.1;;peptidoglycan glycosyltransferase;;	1	0	0	0	0	0	1	55	55	1	1.07
Celf_2018	Cfla_1809					0	1	1	1	1	1	5	445				39	1	1.69	341	7	12.18	445	7	18.78	417	6	14.04	173	2	7.61	64481	5.08	591	YP_004453535.1;;aspartyl-tRNA synthetase;;	1	0	0	0	0	0	1	38	38	1	1.86
Celf_2821	Cfla_1052					1	1	1	1	1	0	5	436	211	5	10.54	202	5	6.96	436	7	21.61	144	2	5.54	432	8	20.36				60759.7	5	560	YP_004454332.1;;arginyl-tRNA synthetase;;	1	1	0	0	1	1	4	418	37	1	1.96	418	8	13.57
Celf_2902	Cfla_0985					1	1	0	1	1	1	5	431	180	3	5.86	41	1	1.43				348	5	6.97	53	1	1.58	431	12	17.75	68171.2	6.1	631	YP_004454411.1;;ABC transporter-like protein;;								0
Celf_0022	Cfla_0018					1	1	1	1	1	0	5	416	416	8	32.96	120	3	6.7	132	2	16.2	162	3	23.46	364	6	32.96				19134.6	4.98	179	YP_004451561.1;;peptidylprolyl isomerase;;	0	0	0	0	1	0	1	78
Celf_3291	Cfla_3011					1	1	1	0	1	1	5	405	35	1	4.74	195	5	17.54	40	1	4.74				36	1	4.74	405	11	20.85	20813.9	4.85	211	YP_004454792.1;;2-dehydro-3-deoxyphosphogluconate aldolase/4-hydroxy-2-oxoglutarate aldolase;;	0	0	0	0	0	1	1	120
Celf_2527	Cfla_2389					1	1	1	0	1	1	5	394	109	2	17.39	47	1	3.91	199	2	7.83				394	9	40.43	47	1	3.91	24735.8	4.91	230	YP_004454039.1;;winged helix family transcriptional regulator;;	0	0	0	0	0	1	1	132
Celf_2870	Cfla_1015					1	1	0	1	1	1	5	393	296	6	9.74	173	2	2.11				230	3	4.38	372	7	9.74	393	7	6.01	67568.9	5.51	616	YP_004454379.1;;succinate dehydrogenase, flavoprotein subunit;;	0	1	0	1	0	1	3	298				36	1	2.13
Celf_3775		PL1		Y		1	1	1	0	1	1	5	392	392	8	17.05	79	1	1.53	195	3	6.13				242	5	11.69	79	1	1.53	52684.2	7.05	522	YP_004455268.1;;Pectate lyase/Amb allergen;;								0
Celf_3051	Cfla_0881					1	1	0	1	1	1	5	356	260	7	25.08	88	2	7.65				173	3	18.65	93	3	9.79	356	13	28.75	35356.4	5.67	327	YP_004454555.1;;ribose-phosphate pyrophosphokinase;;	0	0	0	1	0	1	2	750
Celf_2243	Cfla_2122					1	1	0	1	1	1	5	345	92	1	3.79	196	3	12.41				108	1	4.83	198	3	12.41	345	5	12.41	31068.8	4.94	290	YP_004453758.1;;methionine aminopeptidase, type I;;	0	1	0	1	1	0	3	230				230	5	11.72
Celf_0810	Cfla_2834					1	1	0	1	1	1	5	317	115	2	11.11	166	3	11.11				141	4	17.24	254	4	11.11	317	7	15.71	27991.4	5.2	261	YP_004452337.1;;aldo/keto reductase;;	0	0	0	0	0	1	1	140
Celf_1053	Cfla_2600					0	1	1	1	1	1	5	301				68	1	2.61	109	2	7.84	301	5	15.91	99	2	5.94	99	2	8.55	42678.4	6.31	421	YP_004452577.1;;alanine racemase;;								0
Celf_2860	Cfla_1025					1	1	1	1	1	0	5	281	97	2	7.64	144	2	8.33	93	1	3.94	281	5	15.28	41	1	3.47				44959.2	4.77	432	YP_004454369.1;;pyrimidine-nucleoside phosphorylase;;								0
Celf_2737	Cfla_1119					1	1	1	0	1	1	5	272	38	1	1.81	43	1	1.81	272	5	15.46				256	5	14.86	45	1	3.82	53875.6	4.89	498	YP_004454248.1;;glutamyl-tRNA(Gln) amidotransferase subunit B;;	0	1	0	1	0	1	3	235				118	3	6.16
Celf_1284	Cfla_2404					1	1	0	1	1	1	5	253	63	1	2.6	253	7	14.42				204	3	11.82	43	1	1.89	55	1	2.6	44930.1	5.49	423	YP_004452806.1;;Glu/Leu/Phe/Val dehydrogenase;;	0	1	0	1	1	1	4	261				63	2	5.39
Celf_2198	Cfla_2089					1	1	1	1	1	0	5	242	242	5	11.49	56	1	1.7	108	2	7.23	38	1	3.19	222	7	12.77				48538.9	4.71	470	YP_004453713.1;;peptidase M20;;	0	1	0	0	0	0	1	197				197	5	12.28
Celf_2852	Cfla_1032					1	1	1	1	1	0	5	218	39	1	3.42	91	2	4.7	200	3	9.4	218	4	18.38	110	2	4.7				47773.3	5.6	468	YP_004454361.1;;FAD-dependent pyridine nucleotide-disulfide oxidoreductase;;								0
Celf_0071						1	1	0	1	1	1	5	196	44	1	2.92	113	4	2.92				74	2	2.92	78	2	2.92	196	7	2.92	45922.6	6.04	445	YP_004451609.1;;formiminoglutamate deiminase;;								0
Celf_0152	Cfla_2841					1	1	0	1	1	1	5	183	183	4	34.97	69	3	6.29				75	1	10.49	41	1	6.29	165	3	15.38	15242.6	4.37	143	YP_004451687.1;;YCII-like protein;;								0
Celf_2032	Cfla_1793					1	0	1	1	1	1	5	177	43	1	3.19				93	1	7.17	101	1	7.17	102	1	7.17	177	2	7.17	26830.3	4.52	251	YP_004453549.1;;hypothetical protein;;								0
Celf_2866	Cfla_1019					1	1	1	1	0	1	5	172	75	1	2.39	101	2	4.55	41	1	2.39	172	2	6.22				127	2	4.55	43374.7	6.05	418	YP_004454375.1;;amidohydrolase;;	0	0	0	0	0	1	1	116
Celf_2072	Cfla_1199					0	1	1	1	1	1	5	164				46	2	3.01	58	2	3.01	55	2	3.01	36	1	3.01	164	11	3.01	52016.9	5.39	499	YP_004453587.1;;fumarylacetoacetate (FAA) hydrolase;;	0	0	0	1	0	1	2	310
Celf_1281	Cfla_2406					1	0	1	1	1	1	5	159	95	1	5.15				112	2	5.15	87	1	5.15	159	3	10.3	151	3	14.59	26477.2	4.88	233	YP_004452803.1;;Chlorite dismutase;;	0	0	0	1	0	1	2	368
Celf_3785	Cfla_3701	GT51	GT51	Y	Y	1	0	1	1	1	1	5	148	57	1	1.22				37	1	1.59	107	2	4.51	148	4	5.73	74	2	2.44	87340	6.27	820	YP_004455277.1;;peptidoglycan glycosyltransferase;;	0	1	0	0	0	0	1	37				37	1	1.25
Celf_0937	Cfla_2712					1	1	1	0	1	1	5	140	105	3	10.06	109	2	7.14	87	1	7.14				78	1	7.14	140	4	16.23	32831.9	4.82	308	YP_004452461.1;;NADH-quinone oxidoreductase subunit E;;	0	0	0	0	1	1	2	629
Celf_1813	Cfla_1980					1	0	1	1	1	1	5	138	77	1	2.51				109	3	10.46	108	2	3.14	72	1	2.51	138	3	5.23	50880.6	5.21	478	YP_004453330.1;;pyruvate kinase;;	0	0	0	0	1	0	1	37
Celf_3560	Cfla_1222			Y	Y	1	1	1	1	1	0	5	134	62	2	3.87	71	2	3.87	52	1	3.87	52	1	3.87	134	6	3.87				35511.8	5.99	336	YP_004455057.1;;hypothetical protein;;								0
Celf_1774	Cfla_2015					0	1	1	1	1	1	5	133				40	1	2.65	133	3	6.18	84	2	5.52	62	1	2.87	62	1	2.87	48441.5	4.73	453	YP_004453292.1;;peptidase M20;;								0
Celf_2921	Cfla_0963					0	1	1	1	1	1	5	130				37	1	1.66	47	1	4.74	130	2	8.06	38	1	1.66	74	1	3.32	47224.1	5.37	422	YP_004454430.1;;ABC transporter-like protein;;								0
Celf_0469				Y		1	1	1	0	1	1	5	127	57	1	1.43	56	2	1.61	127	2	4.29				49	1	1.43	55	2	1.61	60275.3	4.02	560	YP_004451996.1;;family 5 extracellular solute-binding protein;;								0
Celf_2731	Cfla_0980					1	0	1	1	1	1	5	111	39	1	5.8				41	1	5.8	51	1	5.8	42	1	7.59	111	4	19.2	23918	4.93	224	YP_004454242.1;;transcriptional coactivator/pterin dehydratase;;								0
Celf_2338	Cfla_2197					1	1	0	1	1	1	5	104	62	2	3.46	38	1	3.46				46	1	3.46	48	1	3.46	104	4	3.46	34036.8	5.28	318	YP_004453852.1;;ATPase;;								0
Celf_1985	Cfla_1840			Y	Y	1	1	0	1	1	1	5	104	40	1	2.28	51	2	1.08				38	1	1.08	52	2	1.08	104	6	1.08	80313.4	6.47	744	YP_004453502.1;;diguanylate cyclase/phosphodiesterase;;								0
Celf_2327	Cfla_2185			Y	Y	1	1	0	1	1	1	5	90	44	1	3.7	90	4	3.7				63	2	3.7	52	2	3.7	59	2	3.7	33280.1	5.77	324	YP_004453841.1;;ABC-3 protein;;								0
Celf_3789	Cfla_3704					1	1	0	1	1	1	5	87	87	2	1.66	38	1	2.49				38	1	2.29	57	1	1.66	54	2	2.29	48268.5	4.74	481	YP_004455281.1;;hypothetical protein;;								0
Celf_2673	Cfla_1199					1	1	0	1	1	1	5	78	48	1	5.36	53	1	5.36				50	1	5.36	43	1	5.36	78	2	5.75	28350.7	4.65	261	YP_004454184.1;;5-carboxymethyl-2-hydroxymuconatedelta-isomerase;;	0	0	0	1	0	1	2	310
Celf_2356	Cfla_2215					1	1	1	0	1	1	5	77	49	2	1.92	77	3	1.92	47	1	1.92				43	1	1.92	59	2	1.92	43502.1	5.13	417	YP_004453870.1;;oxygen-independent coproporphyrinogen III oxidase;;	0	0	0	0	0	1	1	39
Celf_3696	Cfla_0134					0	1	1	1	1	1	5	74				53	2	2.09	61	2	4.19	44	1	2.79	36	1	2.09	74	2	5.35	47346	5.05	430	YP_004455190.1;;Prolyl aminopeptidase;;								0
Celf_0245						1	1	1	0	1	1	5	71	71	4	2.61	71	2	2.61	49	1	2.61				42	1	2.61	59	2	2.61	31975.3	5.71	306	YP_004451777.1;;LysR family transcriptional regulator;;								0
Celf_3144						1	0	1	1	1	1	5	69	40	1	0.93				38	1	1.04	38	1	1.04	69	3	1.97	63	3	1.04	103805	6.48	963	YP_004454645.1;;conjugative relaxase domain-containing protein;;								0
Celf_1152	Cfla_2488					1	1	0	1	1	1	5	67	61	2	4.23	49	1	4.23				46	1	4.23	58	2	4.23	67	2	4.23	28768.2	6.1	284	YP_004452674.1;;DeoR family transcriptional regulator;;								0
Celf_1476	Cfla_1444					1	1	1	1	1	0	5	65	65	3	4.9	47	1	1.51	35	1	3.2	59	2	3.2	38	1	3.2				58848.1	5.37	531	YP_004452998.1;;ATPase;;								0
Celf_1048	Cfla_2605					1	1	1	0	1	1	5	61	46	1	3.24	35	1	2.1	40	1	2.1				61	1	1.46	43	1	2.1	66022.4	5.45	618	YP_004452572.1;;glucosamine/fructose-6-phosphateaminotransferase;;								0
Celf_0675						1	0	1	1	1	1	5	61	38	1	7.8				53	1	7.8	61	1	7.8	50	1	7.8	44	1	7.8	15464	5.87	141	YP_004452202.1;;flagellar export FliJ family protein;;								0
Celf_0987	Cfla_0177					1	0	1	1	1	1	5	59	43	1	2.1				59	2	2.1	42	1	2.1	59	2	2.1	44	1	2.1	65229.1	5.06	618	YP_004452511.1;;Equine arteritis virus peptidase S32;;								0
Celf_2987	Cfla_2514					1	1	0	1	1	1	5	58	36	1	2.61	49	1	1.8				56	1	1.8	51	1	1.8	58	2	1.8	53737.6	5.95	499	YP_004454493.1;;ABC transporter-like protein;;								0
Celf_3790	Cfla_3707					1	1	1	0	1	1	5	37	36	1	4.37	36	1	4.37	36	1	4.37				36	1	4.37	37	1	4.37	20068.6	5.81	183	YP_004455282.1;;ECF subfamily RNA polymerase sigma-24 subunit;;	0	0	0	0	1	0	1	35
Celf_3790	Cfla_3705					1	1	1	0	1	1	5	37	36	1	4.37	36	1	4.37	36	1	4.37				36	1	4.37	37	1	4.37	20068.6	5.81	183	YP_004455282.1;;ECF subfamily RNA polymerase sigma-24 subunit;;								0
Celf_3151						0	1	1	1	1	1	5	36				36	1	2.19	36	1	2.19	35	1	3.29	36	1	2.19	36	1	2.19	40902.5	6.4	365	YP_004454652.1;;HigA family addiction module antidote protein;;								0
Celf_2810	Cfla_1061				Y	1	1	1	0	1	1	5	36	36	1	2.21	36	1	2.21	36	1	2.21				36	1	2.21	36	1	2.21	39354	5.02	362	YP_004454321.1;;peptide chain release factor 1;;								0
Celf_2557						1	1	0	1	0	1	4	2965	328	5	15.6	1551	30	39.39				1640	25	62.15				2965	68	57.03	42565.7	5.42	391	YP_004454069.1;;acyl-CoA dehydrogenase domain-containing protein;;								0
Celf_3400	Cfla_3105	GH48,CBM2	GH48,CBM2	Y	Y	1	0	1	0	1	1	4	2469	630	12	8.44				1220	18	12.48				2469	52	18.26	193	3	2.2	114758	5.13	1090	YP_004454900.1;;glycoside hydrolase family 48;;	1	0	1	0	1	1	4	3188	2097	50	24.24
Celf_0542	Cfla_0595			Y		1	1	1	0	1	0	4	2438	2438	39	15.2	92	3	3.11	675	9	10.19				1634	25	13.3				58434.2	5.44	579	YP_004452069.1;;peptidase M15B and M15C DD-carboxypeptidase VanY/endolysin;;								0
Celf_3069	Cfla_0853	GH23	GH23	Y		1	1	1	0	1	0	4	1892	1892	43	24.26	395	8	10.2	320	5	6.35				811	17	18.59				45684.5	5.52	441	YP_004454573.1;;transglycosylase-like domain-containing protein;;	1	0	0	0	0	0	1	1342	1342	29	16.28
Celf_1113	Cfla_2537					1	1	0	1	1	0	4	1642	1642	36	51.65	383	11	17.3				281	4	9.16	144	2	7.89				40908.2	4.61	393	YP_004452635.1;;succinyl-CoA synthetase subunit beta;;	0	1	0	1	0	1	3	1096				516	14	20.61
Celf_2602	Cfla_1246			Y	Y	1	1	1	0	1	0	4	1285	1148	25	33.8	76	2	1.85	918	12	20.6				1285	24	39.58				45474.2	5.32	432	YP_004454114.1;;peptidase M23;;	1	0	0	0	0	1	2	798	798	18	12.33
Celf_3521	Cfla_0558					1	0	1	1	1	0	4	1247	1247	25	32.15				899	13	25.05	220	3	6.51	791	17	26.63				54905.3	4.63	507	YP_004455019.1;;glycerol kinase;;	0	0	0	0	1	1	2	96
Celf_0997	Cfla_2662					1	0	1	0	1	1	4	940	240	3	5.71				497	6	11				940	16	19.29	49	1	1.29	77205.5	4.97	700	YP_004452521.1;;translation elongation factor G;;								0
Celf_2519	Cfla_2383			Y	Y	1	0	1	0	1	1	4	925	744	14	18.45				492	8	17.21				925	19	21.2	47	1	2.49	41295.7	5.05	401	YP_004454031.1;;cell envelope-related transcriptional attenuator;;								0
Celf_0369				Y		0	1	0	1	1	1	4	831				831	19	34.84				85	1	5.92	459	9	30.66	81	2	6.97	30283.3	8.95	287	YP_004451901.1;;Triacylglycerol lipase;;								0
Celf_2802	Cfla_1069					1	0	1	1	1	0	4	783	246	7	21.48				201	4	20	42	1	3.7	783	18	40.74				28926.5	8.26	270	YP_004454313.1;;ATP synthase F1 subunit delta;;								0
Celf_1285	Cfla_2403			Y	Y	1	0	1	0	1	1	4	712	712	21	26.95				192	4	26.95				553	17	26.95	48	2	4.96	14726.8	9.38	141	YP_004452807.1;;hypothetical protein;;								0
Celf_0981	Cfla_2679					0	0	1	1	1	1	4	705							649	8	18.29	705	10	25.12	508	9	28.54	181	3	12.93	43347.5	5.15	410	YP_004452505.1;;class I and II aminotransferase;;								0
Celf_3070	Cfla_0852			Y	Y	1	1	1	0	1	0	4	633	633	14	25.13	37	1	2.36	308	6	20.16				367	8	15.18				39699.6	4.95	382	YP_004454574.1;;G5 domain-containing protein;;								0
Celf_0209	Cfla_3058			Y		1	0	1	1	0	1	4	608	35	1	2.22				78	1	4.68	287	3	9.11				608	12	23.15	43485.6	5.29	406	YP_004451742.1;;toxic anion resistance family protein;;								0
Celf_2833	Cfla_1048			Y	Y	1	0	1	0	1	1	4	607	94	2	21.39				332	3	23.12				607	9	29.48	37	1	8.09	17125.4	4.14	173	YP_004454342.1;;hypothetical protein;;	1	0	0	0	0	0	1	36	36	1	4.97
Celf_1551	Cfla_1529			Y		1	1	0	1	0	1	4	559	206	4	21.31	397	9	25.25				559	9	32.46				458	10	35.41	30863.9	4.81	305	YP_004453072.1;;dihydrodipicolinate synthase;;	0	0	0	1	0	1	2	342
Celf_3721	Cfla_0105					0	0	1	1	1	1	4	546							81	3	1.42	546	9	13.84	180	3	5.82	379	8	10.48	83310	4.7	773	YP_004455214.1;;5-methyltetrahydropteroyltriglutamate/homocysteineS-methyltransferase;;	0	1	1	1	0	1	4	1141				80	1	1.66
Celf_0679				Y		0	1	0	1	1	1	4	503				100	1	4.59				503	6	23.98	141	2	7.65	196	3	6.89	39854.9	4.79	392	YP_004452206.1;;flagellar hook-basal body protein;;								0
Celf_0167	Cfla_2260					1	1	0	1	0	1	4	488	177	5	11.66	62	1	1.53				292	5	13.96				488	13	17.97	56087.5	4.78	523	YP_004451702.1;;tail sheath protein;;								0
Celf_1923	Cfla_1898					1	1	0	1	0	1	4	483	59	1	3.62	99	2	5.85				483	7	36.21				164	4	8.36	38206.5	5.13	359	YP_004453440.1;;Threonine aldolase;;	0	0	0	0	1	0	1	37
Celf_0777	Cfla_3356			Y	Y	1	1	1	0	1	0	4	459	459	6	17.6	81	1	4.49	194	3	4.49				237	4	4.49				27226.3	3.87	267	YP_004452304.1;;hypothetical protein;;								0
Celf_3321	Cfla_3528	GH51	GH51			0	1	0	1	1	1	4	438				83	1	3.95				438	8	24.7	112	2	6.13	415	8	17	55252.7	4.92	506	YP_004454822.1;;alpha-L-arabinofuranosidase domain-containing protein;;	1	1	0	1	0	1	4	356	37	1	1.77	175	5	6.88
Celf_3328	Cfla_3480					0	1	1	1	0	1	4	429				120	2	6.84	91	1	6.19	309	4	24.76				429	8	25.08	32206.7	5.18	307	YP_004454828.1;;alcohol dehydrogenase zinc-binding domain-containing protein;;								0
Celf_3523						1	1	0	1	0	1	4	406	82	1	5.56	173	2	5.56				406	5	20.37				198	3	12.96	29320.7	4.86	270	YP_004455021.1;;hydrolase;;								0
Celf_2069						1	1	0	1	0	1	4	393	84	1	5.08	115	2	9.15				393	7	24.07				101	2	4.07	32743.1	4.75	295	YP_004453584.1;;Tryptophan 5-monooxygenase;;								0
Celf_2800	Cfla_1071					1	0	1	0	1	1	4	375	225	5	11.04				179	3	8.03				375	9	24.08	207	5	13.04	32580	9.48	299	YP_004454311.1;;ATP synthase F1 subunit gamma;;	0	0	0	0	0	1	1	47
Celf_2817	Cfla_1056					0	0	1	1	1	1	4	360							110	2	4.13	231	3	9.09	104	3	6.89	360	7	12.95	37417.1	5.14	363	YP_004454328.1;;threonine synthase;;	0	0	0	1	0	1	2	700
Celf_2127	Cfla_1724					1	1	0	1	0	1	4	360	197	3	4.8	200	3	4.8				109	2	4.65				360	9	16.36	74092.4	5.14	709	YP_004453642.1;;3-hydroxyacyl-CoA dehydrogenase NAD-binding protein;;	0	0	0	0	0	1	1	39
Celf_1869	Cfla_1938					0	1	0	1	1	1	4	356				196	5	7.01				263	4	11.34	69	1	7.63	356	6	12.16	50545.4	4.97	485	YP_004453386.1;;6-phosphogluconolactonase;;								0
Celf_0938	Cfla_2711					0	1	1	1	1	0	4	347				347	11	17.26	84	1	2.91	294	5	11.66	39	1	2.02				48152.2	5.9	446	YP_004452462.1;;NADH-quinone oxidoreductase subunit F;;	1	1	0	1	0	1	4	429	39	1	2.7	367	9	14.86
Celf_3155	Cfla_2848	CBM13,GH62	CBM13,GH62	Y	Y	0	1	1	1	0	1	4	339				339	7	4.2	36	1	2.2	274	3	6.6				217	4	4.2	52965.1	8.86	500	YP_004454656.1;;alpha-N-arabinofuranosidase;;	1	1	1	1	1	1	6	2564	2146	41	28.46	444	10	10.58
Celf_2457	Cfla_2316					1	1	0	1	0	1	4	329	223	6	15.5	281	7	11.57				151	2	5.99				329	6	7.64	51417.1	5	484	YP_004453970.1;;3-isopropylmalate dehydratase, large subunit;;								0
Celf_2373	Cfla_2234					0	1	0	1	1	1	4	327				39	1	1.85				170	3	6.56	143	2	4.31	327	6	6.15	107470	4.94	975	YP_004453887.1;;leucyl-tRNA synthetase;;								0
Celf_3445	Cfla_0068			Y	Y	1	1	0	0	1	1	4	318	71	1	3.06	40	1	2.04							37	1	3.06	318	7	14.03	40753.5	5.24	392	YP_004454944.1;;HAF family extracellular repeat-containing protein;;								0
Celf_3681	Cfla_3218					0	1	0	1	1	1	4	312				35	1	3.87				312	4	17.96	54	1	4.97	172	4	8.56	39150	5.26	362	YP_004455175.1;;oxidoreductase domain-containing protein;;								0
Celf_1552	Cfla_1530					1	1	1	0	1	0	4	310	254	4	7.84	35	1	1.78	160	2	5.53				310	5	9.98				59925.3	5.43	561	YP_004453073.1;;RNA-metabolising metallo-beta-lactamase;;	0	0	0	1	0	1	2	398
Celf_1643	Cfla_1622					1	0	1	1	1	0	4	301	156	4	13.63				301	6	21.84	149	3	5.01	160	5	12.83				54816.8	5.55	499	YP_004453162.1;;Catalase;;	0	1	0	1	1	1	4	620				183	4	12.6
Celf_3520	Cfla_0559			Y	Y	1	1	0	0	1	1	4	298	192	4	12.99	199	4	8.66							129	3	8.66	298	6	8.66	26016.9	6.25	254	YP_004455018.1;;major intrinsic protein;;	0	0	0	0	1	0	1	51
Celf_0544	Cfla_0597					1	1	0	1	0	1	4	296	158	3	18.62	143	2	8.97				77	1	8.97				296	6	24.83	14704.3	4.63	145	YP_004452071.1;;peroxiredoxin, OsmC subfamily;;	0	0	0	1	0	1	2	388
Celf_0871	Cfla_2754					0	1	1	1	0	1	4	286				213	4	8.59	36	1	4.69	59	1	4.69				286	6	8.59	27340.6	4.82	256	YP_004452396.1;;class II aldolase/adducin family protein;;	0	0	0	1	0	1	2	517
Celf_2332	Cfla_2190					0	0	1	1	1	1	4	279							279	6	14.11	49	1	2.93	243	6	18.24	36	1	1.2	64470.4	4.87	581	YP_004453846.1;;2-isopropylmalate synthase;;								0
Celf_2609	Cfla_2520			Y	Y	1	0	1	1	1	0	4	263	245	4	8.53				263	3	9.87	60	2	6.4	177	2	9.87				40010.7	4.05	375	YP_004454121.1;;putative sugar ABC transporter, substrate-binding protein;;	1	1	0	1	0	1	4	1719	468	6	9.31	1719	31	34.04
Celf_1482	Cfla_0179	GH43	GH43,CBM2	Y	Y	0	0	1	1	1	1	4	262							218	5	8.24	108	1	2.03	116	2	3.8	262	6	4.69	83475	4.68	789	YP_004453004.1;;glycoside hydrolase family 43;;	1	0	0	0	1	0	2	189	87	1	2.17
Celf_1396	Cfla_1364					0	0	1	1	1	1	4	262							76	1	2.47	262	3	5.63	56	1	3.85	249	6	10.99	78345.4	5.07	728	YP_004452918.1;;Prolyl oligopeptidase;;	0	0	0	0	0	1	1	148
Celf_2951	Cfla_0937					1	0	1	1	1	0	4	255	95	1	4.15				38	1	2.2	255	3	14.63	191	2	4.15				42445.7	5.02	410	YP_004454459.1;;Cys/Met metabolism pyridoxal-phosphate-dependent protein;;	0	0	0	1	0	1	2	366
Celf_1939	Cfla_1881					1	0	0	1	1	1	4	254	108	2	10.7							61	1	6.51	105	2	6.51	254	6	10.7	22662.8	4.97	215	YP_004453456.1;;beta-lactamase fold family Zn-dependent hydrolase;;	0	0	0	0	0	1	1	163
Celf_1527	Cfla_1505					1	0	1	0	1	1	4	238	119	2	5.36				68	1	3.02				238	5	7.71	125	2	5.53	64023.4	5.1	597	YP_004453049.1;;prolyl-tRNA synthetase;;								0
Celf_3689	Cfla_3226			Y	Y	1	1	1	0	1	0	4	233	159	4	8.54	233	4	4.75	89	2	8.54				115	4	8.54				31981.8	4.04	316	YP_004455183.1;;FKBP-type peptidylprolyl isomerase;;	1	0	0	1	0	1	3	350	74	2	10.4
Celf_1543	Cfla_1521			Y	Y	0	1	0	1	1	1	4	228				98	2	8.4				94	1	8	150	3	11.6	228	3	11.6	25653.4	5.34	250	YP_004453064.1;;dihydrodipicolinate reductase;;	0	0	0	0	0	1	1	44
Celf_1976	Cfla_1847					1	1	0	0	1	1	4	212	65	1	3.08	108	3	11.3							76	2	7.53	212	7	18.49	28810.9	5.22	292	YP_004453493.1;;orotidine 5'-phosphate decarboxylase;;	0	0	0	0	0	1	1	658
Celf_1023	Cfla_2631					1	0	0	1	1	1	4	206	73	1	7.14							206	2	7.14	121	1	7.14	162	3	11.07	29196.7	4.72	280	YP_004452547.1;;methionine aminopeptidase, type I;;	0	0	0	1	0	0	1	192
Celf_2128						1	0	0	1	1	1	4	203	46	1	8.6							203	2	7.69	42	1	8.6	113	2	8.6	23179.1	4.68	221	YP_004453643.1;;hypothetical protein;;								0
Celf_0250	Cfla_3395					0	1	0	1	1	1	4	199				61	2	4.51				199	2	5.92	37	1	2.25	149	5	10.99	37301.5	5.4	355	YP_004451782.1;;histidinol-phosphate aminotransferase;;								0
Celf_1593	Cfla_1571					1	1	0	1	0	1	4	198	89	1	3.11	80	2	4.07				183	3	10.05				198	4	17.22	44281.1	6.02	418	YP_004453113.1;;D-isomer specific 2-hydroxyacid dehydrogenase NAD-binding protein;;	0	1	0	1	0	1	3	915				505	10	23.06
Celf_0073						1	0	1	1	1	0	4	195	37	1	1.81				163	2	3.25	195	3	7.58	142	3	5.78				59118.9	5.3	554	YP_004451611.1;;urocanate hydratase;;								0
Celf_0994	Cfla_2666					1	0	1	0	1	1	4	191	99	2	0.78				80	2	3.73				191	5	4.66	74	3	2.48	142855	5.83	1288	YP_004452518.1;;DNA-directed RNA polymerase subunit beta';;	0	0	0	0	0	1	1	41
Celf_1372	Cfla_1338			Y	Y	1	1	1	0	1	0	4	185	185	4	6.29	103	2	6.29	51	1	2.69				112	2	6.29				33783.7	3.93	334	YP_004452894.1;;glycine betaine ABC transporter substrate-binding protein;;								0
Celf_2522	Cfla_2385					1	1	0	0	1	1	4	177	94	1	6.74	101	1	6.74							75	1	6.74	177	2	6.74	18163.6	6.28	178	YP_004454034.1;;phosphoribosylaminoimidazole carboxylase, catalytic subunit;;								0
Celf_1008	Cfla_2652					1	0	1	1	1	0	4	173	136	2	10.14				135	2	10.14	39	1	10.14	173	3	10.14				15493.3	11.29	138	YP_004452532.1;;50S ribosomal protein L16;;								0
Celf_2133	Cfla_1718					0	1	1	1	0	1	4	164				65	1	2.27	164	2	7.23	83	1	3.51				58	1	2.27	50644.1	5.84	484	YP_004453648.1;;IMP dehydrogenase family protein;;								0
Celf_3150						1	1	0	0	1	1	4	157	49	2	9.17	48	2	9.17							157	6	9.17	57	2	9.17	12788.8	8.84	120	YP_004454651.1;;hypothetical protein;;								0
Celf_3458	Cfla_3157					1	0	1	0	1	1	4	152	42	1	6.47				40	1	6.47				53	2	6.47	152	4	19.83	24408.3	5.28	232	YP_004454957.1;;hypothetical protein;;								0
Celf_0002	Cfla_0002					1	0	1	1	1	0	4	143	49	1	1.86				132	2	8.78	116	2	8.78	143	2	8.78				39946.9	4.73	376	YP_004451541.1;;DNA polymerase III subunit beta;;	0	0	0	0	0	1	1	35
Celf_2434	Cfla_2290					1	0	1	1	1	0	4	125	54	1	4.13				40	1	8.26	53	1	5.05	125	2	9.63				23459.4	5.99	218	YP_004453947.1;;LuxR family transcriptional regulator;;								0
Celf_2497						0	1	0	1	1	1	4	121				121	4	2.9				55	1	2.9	60	2	3.23	76	4	5.81	33116.5	10.17	310	YP_004454010.1;;NAD-dependent epimerase/dehydratase;;								0
Celf_2666	Cfla_1207					0	1	1	1	0	1	4	115				87	1	2.98	115	2	3.21	86	1	3.21				90	1	2.98	45088.7	5.78	436	YP_004454177.1;;3-phosphoshikimate 1-carboxyvinyltransferase;;	0	0	0	0	0	1	1	38
Celf_1739						1	1	0	0	1	1	4	107	99	2	3.06	107	3	3.06							78	2	3.06	56	1	3.06	29300.5	4.72	294	YP_004453258.1;;dihydrodipicolinate synthetase;;								0
Celf_2068	Cfla_1038					0	1	0	1	1	1	4	102				102	2	3.2				85	1	2.36	37	1	1.35	63	3	1.69	64378.8	5.36	593	YP_004453583.1;;hypothetical protein;;	0	1	1	1	1	1	5	613				613	13	18.23
Celf_3325				Y		0	1	1	1	1	0	4	102				93	1	2.96	102	1	2.96	89	1	4.78	93	1	2.96				48017.1	3.97	439	YP_004454826.1;;family 1 extracellular solute-binding protein;;								0
Celf_0974	Cfla_0057			Y		1	1	0	1	1	0	4	100	64	1	1.91	68	1	1.91				100	1	4.45	38	1	4.24				49677.7	6.21	472	YP_004452498.1;;hypothetical protein;;	1	1	0	1	1	1	5	599	599	14	18.03	574	14	13.52
Celf_0181				Y		0	1	0	1	1	1	4	97				78	1	4.26				35	1	3.93	97	1	4.26	44	1	3.93	32195.6	6.13	305	YP_004451714.1;;hypothetical protein;;								0
Celf_1391	Cfla_1358					0	0	1	1	1	1	4	95							76	1	4.84	43	1	3.81	71	2	4.84	95	2	4.84	31267.8	5.25	289	YP_004452913.1;;Choloyl-CoA hydrolase;;								0
Celf_0109	Cfla_2986					1	0	1	0	1	1	4	94	58	2	2.14				52	1	2.14				94	4	2.14	36	1	1.68	69337.1	4.79	655	YP_004451646.1;;hypothetical protein;;								0
Celf_1483	Cfla_1455					1	0	0	1	1	1	4	92	44	1	0.82							92	1	1.74	48	2	0.82	62	1	0.91	121539	5.07	1094	YP_004453005.1;;isoleucyl-tRNA synthetase;;	0	0	0	1	0	1	2	79
Celf_1011	Cfla_2649					1	1	1	0	1	0	4	92	39	1	5.74	38	1	5.74	49	1	5.74				92	1	10.66				13378.4	10.18	122	YP_004452535.1;;50S ribosomal protein L14;;	0	0	0	0	1	0	1	50
Celf_2164	Cfla_2059					0	1	0	1	1	1	4	79				68	3	2.93				47	1	2.93	48	2	2.93	79	4	2.93	42646.4	6.43	409	YP_004453679.1;;hypothetical protein;;								0
Celf_2111	Cfla_1742	GH13	GH13			0	1	0	1	1	1	4	74				41	1	1.43				39	1	1.43	35	1	1.67	74	1	1.67	91469.4	5.09	840	YP_004453626.1;;malto-oligosyltrehalose synthase;;	0	0	0	0	0	1	1	35
Celf_1780	Cfla_2010					0	1	1	1	0	1	4	71				55	2	2.63	35	1	3.35	40	1	2.87				71	2	2.63	43570	4.67	418	YP_004453298.1;;cysteine/1-D-myo-inosityl 2-amino-2-deoxy-alpha-D-glucopyranoside ligase;;	0	0	0	1	0	1	2	89
Celf_3180	Cfla_2907					1	1	0	1	0	1	4	71	50	1	2.95	49	1	2.95				68	1	3.22				71	2	2.95	38065.6	4.72	373	YP_004454681.1;;phosphoribosylformylglycinamidine cyclo-ligase;;								0
Celf_0308						0	1	0	1	1	1	4	69				57	2	2.78				41	1	2.78	36	1	2.78	69	3	2.78	45682.1	5.88	431	YP_004451840.1;;Cys/Met metabolism pyridoxal-phosphate-dependent protein;;								0
Celf_2085	Cfla_1302					0	0	1	1	1	1	4	63							44	1	5.35	36	1	5.35	61	1	4.53	63	1	4.94	26624.8	6.26	243	YP_004453600.1;;phosphoglycerate mutase;;								0
Celf_2582						1	1	0	1	0	1	4	62	47	2	3.44	51	2	4.58				47	1	4.58				62	2	4.58	27991.9	5.45	262	YP_004454094.1;;GCN5-like N-acetyltransferase;;								0
Celf_0413	Cfla_0459					1	1	0	0	1	1	4	62	36	1	2.1	36	1	2.1							62	2	2.1	43	1	2.1	43363.7	7.06	429	YP_004451943.1;;pyruvate phosphate dikinase PEP/pyruvate-binding protein;;								0
Celf_1764	Cfla_0130			Y	Y	1	1	1	0	1	0	4	60	60	2	1.64	39	1	1.64	35	1	1.64				51	2	1.64				51365.5	8.33	488	YP_004453283.1;;amino acid permease-associated protein;;	1	0	1	0	1	0	3	66	66	3	1.55
Celf_1181	Cfla_2461			Y	Y	1	1	0	0	1	1	4	60	44	1	0.98	41	1	0.98							42	1	0.98	60	1	0.88	109659	4.67	1019	YP_004452703.1;;hypothetical protein;;								0
Celf_3542	Cfla_0541					0	1	0	1	1	1	4	58				57	2	4.6				56	2	4.6	42	1	4.6	58	3	4.6	27727.4	5.71	261	YP_004455040.1;;LysR substrate-binding protein;;								0
Celf_3532	Cfla_0574					0	1	0	1	1	1	4	57				46	1	3.72				57	1	3.72	39	1	3.72	43	1	3.72	36690.8	5.5	349	YP_004455030.1;;oxidoreductase domain-containing protein;;	0	1	0	0	1	1	3	95				95	2	7.49
Celf_0160	Cfla_2267					1	0	1	0	1	1	4	56	54	2	1.61				55	2	2.41				55	2	1.61	56	2	1.61	64408.8	6.08	622	YP_004451695.1;;Rhs element Vgr protein;;	0	0	0	0	0	1	1	56
Celf_1479	Cfla_1447					1	1	1	0	1	0	4	55	49	2	4.21	49	2	4.21	38	1	4.21				55	2	4.21				22382.8	5.28	214	YP_004453001.1;;hypothetical protein;;								0
Celf_3581						1	1	0	0	1	1	4	55	39	1	2.77	54	2	2.77							53	2	2.77	55	2	2.77	34215.4	6.34	325	YP_004455077.1;;hypothetical protein;;								0
Celf_1389	Cfla_1356					1	0	1	0	1	1	4	53	53	2	2.54				37	1	2.54				35	1	2.54	35	1	1.81	59931.3	7.25	552	YP_004452911.1;;NAD-dependent epimerase/dehydratase;;								0
Celf_2424	Cfla_2281					0	0	1	1	1	1	4	52							52	1	2.56	49	1	2.56	42	1	2.56	52	2	2.56	53794.8	5.4	507	YP_004453937.1;;GTP-binding protein Obg/CgtA;;								0
Celf_3471						1	1	0	0	1	1	4	49	37	1	2.06	38	1	2.06							39	1	2.06	49	2	2.06	40186.7	5.74	388	YP_004454970.1;;hypothetical protein;;								0
Celf_2580	Cfla_0272					0	1	1	1	0	1	4	47				38	1	6.03	41	1	6.03	43	1	6.03				47	1	6.03	22176.1	7.05	199	YP_004454092.1;;acetyltransferase;;								0
Celf_2695	Cfla_1170					1	1	0	1	1	0	4	46	46	2	1.46	35	1	1.46				39	1	2.19	41	1	2.19				58560.8	5.15	548	YP_004454206.1;;2-isopropylmalate synthase/homocitrate synthase family protein;;	0	1	0	1	0	1	3	255				37	1	1.46
Celf_2685	Cfla_1183					1	0	1	0	1	1	4	45	38	1	0.82				35	1	1.06				45	1	0.82	37	1	0.82	94114.3	5.4	853	YP_004454196.1;;DEAD/DEAH box helicase domain-containing protein;;								0
Celf_0832	Cfla_2822					1	1	0	0	1	1	4	41	41	1	4.7	35	1	6.04							37	1	6.04	35	1	6.04	16441.7	6.1	149	YP_004452359.1;;regulatory protein MarR;;								0
Celf_1557	Cfla_1534			Y	Y	0	1	0	1	1	1	4	40				37	1	0.96				39	1	0.96	40	1	0.96	36	1	0.96	89007.1	5.73	835	YP_004453078.1;;cell division protein FtsK/SpoIIIE;;	0	1	0	0	0	1	2	36				35	1	0.92
Celf_1067	Cfla_2591					1	1	1	0	1	0	4	39	39	1	2.62	39	1	2.62	38	1	2.62				37	1	2.62				42228.5	5.31	382	YP_004452591.1;;glutamate--cysteine ligase GCS2;;								0
Celf_1615	Cfla_1595			Y	Y	0	1	1	1	0	1	4	39				39	1	2.85	39	1	2.85	36	1	2.85				39	1	2.85	43387.6	9.09	421	YP_004453134.1;;cell division protein FtsW;;								0
Celf_1748				Y		0	1	0	1	0	1	3	2376				1138	23	19.65				1714	29	45.09				2376	48	53.86	63167.8	4.3	570	YP_004453267.1;;family 1 extracellular solute-binding protein;;								0
Celf_0132	Cfla_0141			Y	Y	0	1	0	1	0	1	3	2220				886	26	7.35				1001	16	20.31				2220	48	22.05	53870.7	4.71	517	YP_004451668.1;;Aminopeptidase Y;;	1	1	1	1	1	1	6	798	798	21	19.47	143	3	3.63
Celf_1537	Cfla_1515		CBM4,CBM4,GH9	Y	Y	1	0	1	0	1	0	3	1968	1556	31	22.71				765	10	12.08				1968	36	24.16				115145	4.35	1101	YP_004453058.1;;glycoside hydrolase family 9;;	1	1	1	1	1	1	6	746	746	14	9.82	120	2	2.09
Celf_0636	Cfla_0689					1	0	1	0	1	0	3	1965	1965	44	56.38				643	14	40.85				1164	29	39.37				56352.2	4.82	541	YP_004452163.1;;chaperonin GroEL;;								0
Celf_3156	Cfla_0376	GH10,CBM13	GH10,CBM13	Y	Y	0	1	0	1	0	1	3	1925				580	11	12.58				1133	20	26.57				1925	46	31.24	53230.1	9.02	493	YP_004454657.1;;endo-1,4-beta-xylanase;;	1	0	1	1	1	0	4	4614	4614	119	43.03
Celf_0929	Cfla_2721				Y	1	0	1	0	1	0	3	1664	1664	29	26.31				252	3	9.06				289	6	12.2				57944	4.51	574	YP_004452453.1;;peptidase S1 and S6 chymotrypsin/Hap;;								0
Celf_2726	Cfla_1129	GH3	GH3			0	1	0	1	0	1	3	1596				232	5	6.97				1596	25	27.24				1555	41	30.53	81046.6	4.93	760	YP_004454237.1;;glycoside hydrolase family 3 domain-containing protein;;								0
Celf_0084	Cfla_3052			Y	Y	0	1	0	1	0	1	3	1469				1180	18	21.81				1469	19	32.71				436	7	11.37	44940.8	4.13	431	YP_004451621.1;;family 1 extracellular solute-binding protein;;								0
Celf_2765	Cfla_3052			Y	Y	1	0	1	0	1	0	3	1351	1118	21	36.28				1351	22	39.23				1023	20	35.83				47915.2	4.21	441	YP_004454276.1;;family 1 extracellular solute-binding protein;;								0
Celf_0985	Cfla_2675					1	0	1	0	1	0	3	1302	629	14	42.26				688	11	35.56				1302	28	44.35				25541.4	9.3	239	YP_004452509.1;;50S ribosomal protein L1;;								0
Celf_0996	Cfla_2663					1	0	1	0	1	0	3	1190	538	11	46.79				228	2	10.9				1190	23	46.79				17553.4	10.3	156	YP_004452520.1;;30S ribosomal protein S7;;	1	1	1	1	1	1	6	57	57	1	7.05	52	1	7.05
Celf_2168	Cfla_2063	CBM50,CBM50,CBM50,GH23	CBM50,CBM50,CBM50,CBM50,GH23	Y	Y	1	0	1	0	1	0	3	1152	91	1	4.37				458	9	27.51				1152	27	42.42				38842.2	10.54	389	YP_004453683.1;;lytic transglycosylase catalytic subunit;;								0
Celf_1848	Cfla_1960					1	0	1	0	1	0	3	1101	446	13	21.76				945	18	29.22				1101	28	36.27				55917.7	4.71	510	YP_004453365.1;;RNA binding S1 domain-containing protein;;								0
Celf_1515	Cfla_1485					1	0	1	0	1	0	3	1048	696	14	42.35				398	6	28.11				1048	20	43.06				29434.5	5.24	281	YP_004453037.1;;translation elongation factor Ts;;	0	0	0	1	0	1	2	379
Celf_0872	Cfla_2753					0	1	0	1	0	1	3	1015				788	18	18.13				1015	18	25.7				130	2	4.58	55054	5.05	502	YP_004452397.1;;L-arabinose isomerase;;	1	1	1	1	1	1	6	4730	572	12	21.12	4730	96	57.57
Celf_0060	Cfla_3560			Y	Y	1	1	0	0	1	0	3	1015	942	19	26.3	1015	25	35.55							99	2	6.94				34374	6.23	346	YP_004451598.1;;LPXTG-motif cell wall anchor domain-containing protein;;								0
Celf_0862		GH26,CBM23		Y		1	0	1	0	1	0	3	943	105	2	2.48				369	7	8.51				943	28	19.9				106950	4.43	1010	YP_004452387.1;;mannan endo-1,4-beta-mannosidase;;								0
Celf_0579	Cfla_0644					0	1	0	1	0	1	3	921				921	23	29.25				726	12	26.56				63	2	1.66	48864.9	4.73	482	YP_004452106.1;;xylulokinase;;	0	1	0	0	1	1	3	622				622	13	16.88
Celf_1429	Cfla_1392					1	0	1	0	1	0	3	832	629	12	35.62				331	5	13.52				832	14	19.31				49801.2	4.25	466	YP_004452951.1;;trigger factor;;								0
Celf_0374	Cfla_0244	GH11,CBM2,CE4,CBM2	GH11,CBM2,CE4,CBM2	Y	Y	0	1	0	1	0	1	3	785				178	4	5.74				558	8	12.09				785	12	24.96	66512.6	8.43	645	YP_004451906.1;;glycoside hydrolase family 11;;	1	1	1	1	1	1	6	717	212	4	7.23	270	3	4.48
Celf_0374	Cfla_0246	GH11,CBM2	GH11,CBM2,CE4,CBM2	Y	Y	0	1	0	1	0	1	3	785				178	4	5.74				558	8	12.09				785	12	24.96	66512.6	8.43	645	YP_004451906.1;;glycoside hydrolase family 11;;	1	0	1	1	1	1	5	1569	1456	33	30.61
Celf_0969	Cfla_2696					1	0	1	0	1	0	3	785	117	2	17.58				274	4	26.67				785	20	56.97				17740.4	6.37	165	YP_004452493.1;;hypothetical protein;;								0
Celf_2991	Cfla_2130					0	1	0	1	0	1	3	761				310	9	12.9				761	12	25.81				434	13	20.35	44025.1	7.97	403	YP_004454497.1;;FMN-dependent alpha-hydroxy acid dehydrogenase;;								0
Celf_2295	Cfla_2239					0	0	0	1	1	1	3	729										70	2	8.91	180	5	12.79	729	16	28.29	28230.3	5.02	258	YP_004453809.1;;oxidoreductase;;	0	0	0	0	0	1	1	814
Celf_0939	Cfla_2710					0	1	0	1	0	1	3	714				272	6	7.74				714	12	13.88				692	18	24.35	91330.3	5.1	879	YP_004452463.1;;NADH-quinone oxidoreductase subunit G;;	0	0	0	0	0	1	1	200
Celf_0763	Cfla_0155			Y	Y	1	0	1	0	1	0	3	658	658	11	17.1				97	1	7.99				83	1	2.6				57442.8	4.18	538	YP_004452290.1;;von Willebrand factor type A;;								0
Celf_1007	Cfla_2653					1	0	1	0	1	0	3	650	390	11	28.78				216	2	11.15				650	16	36.69				30844.2	10.51	278	YP_004452531.1;;30S ribosomal protein S3;;								0
Celf_2701	Cfla_1164					1	0	0	0	1	1	3	639	639	11	35.63										281	4	20.11	93	1	6.9	18889.5	6.93	174	YP_004454212.1;;acetolactate synthase, small subunit;;								0
Celf_1006	Cfla_2654					1	0	1	0	1	0	3	629	629	19	59.84				180	3	21.31				464	12	42.62				13439.4	10.93	122	YP_004452530.1;;50S ribosomal protein L22;;	0	1	0	0	0	0	1	43				43	1	12.3
Celf_2648	Cfla_1224					1	0	1	0	1	0	3	621	621	10	14.44				190	2	3.11				481	10	8.96				54807.9	9.63	547	YP_004454159.1;;peptidase M15B and M15C DD-carboxypeptidase VanY/endolysin;;	1	0	0	0	0	0	1	365	365	8	13.68
Celf_1998	Cfla_1828			Y	Y	1	0	1	0	1	0	3	615	615	12	22.27				313	4	6.05				296	5	5.08				53890.9	6.53	512	YP_004453515.1;;hypothetical protein;;								0
Celf_0738	Cfla_0773			Y		1	0	1	0	1	0	3	563	303	9	14.29				127	2	14.29				563	11	14.29				25677.2	10.18	252	YP_004452265.1;;NLP/P60 protein;;								0
Celf_2964	Cfla_0921					0	1	0	0	1	1	3	562				312	5	11.84							162	2	4.05	562	9	19.31	33491.5	8.09	321	YP_004454472.1;;ABC transporter-like protein;;	1	0	0	0	0	0	1	37	37	1	2.87
Celf_2566	Cfla_1725			Y		1	0	0	1	0	1	3	525	50	1	3.31							525	10	32.57				83	3	10.69	39784.3	5.2	393	YP_004454078.1;;acetyl-CoA acetyltransferase;;								0
Celf_1316	Cfla_1293			Y	Y	1	0	1	0	1	0	3	474	474	8	15.99				260	3	8.35				96	1	3.82				42676.6	4.09	419	YP_004452838.1;;hypothetical protein;;								0
Celf_1505	Cfla_1474					1	0	1	0	1	0	3	471	471	13	52.5				77	1	10.83				315	8	36.67				13381.3	10.58	120	YP_004453027.1;;50S ribosomal protein L19;;								0
Celf_2871	Cfla_1014					0	1	0	1	0	1	3	466				83	2	10.28				179	3	11.46				466	11	29.64	28369.2	6.53	253	YP_004454380.1;;succinate dehydrogenase and fumarate reductase iron-sulfur protein;;	0	0	0	0	0	1	1	207
Celf_1514	Cfla_1484					1	0	1	0	1	0	3	454	361	11	22.36				147	3	10.56				454	12	16.15				34400.6	4.84	322	YP_004453036.1;;30S ribosomal protein S2;;								0
Celf_1696	Cfla_1674					1	0	1	0	1	0	3	436	387	8	22.22				267	3	11.51				436	9	23.81				27542.2	5.23	252	YP_004453215.1;;FeS assembly ATPase SufC;;								0
Celf_1030	Cfla_2625					1	0	1	0	1	0	3	434	88	4	25.43				169	2	15.03				434	10	32.95				18585.2	9.76	173	YP_004452554.1;;50S ribosomal protein L17;;								0
Celf_2257	Cfla_2273					1	0	0	0	1	1	3	432	42	1	2.72										109	2	5.69	432	7	16.34	42549.6	5.1	404	YP_004453771.1;;phosphoglycerate mutase;;								0
Celf_3773	Cfla_1332	GH81,CBM6	GH81	Y	Y	0	0	0	1	1	1	3	431										199	3	5.81	91	1	1.25	431	7	6.89	116317	5.37	1118	YP_004455266.1;;endo-1,3(4)-beta-glucanase;;	1	0	1	0	1	0	3	463	463	8	5.45
Celf_1122	Cfla_2528					1	0	1	0	1	0	3	396	154	4	9.14				128	2	7.16				396	9	18.52				44680.6	5.22	405	YP_004452644.1;;NADP-dependent isocitrate dehydrogenase;;	0	1	0	1	1	1	4	1774				802	22	27.01
Celf_2664						1	1	0	1	0	0	3	396	136	4	23.76	396	8	27.07				75	1	7.73							20042.1	4.44	181	YP_004454175.1;;Ferritin Dps family protein;;								0
Celf_0799		GH127				1	0	0	1	0	1	3	389	62	1	1.42							97	3	7.73				389	10	14.35	68808.7	5.35	634	YP_004452326.1;;hypothetical protein;;								0
Celf_1041	Cfla_2612					1	0	1	0	1	0	3	386	386	9	30.25				98	1	8.64				368	7	22.22				17515.4	10.26	162	YP_004452565.1;;30S ribosomal protein S9;;								0
Celf_3267	Cfla_2983					0	1	0	1	0	1	3	379				379	8	10.21				314	5	8.51				366	11	10.21	51831.1	5.66	470	YP_004454768.1;;Mandelate racemase/muconate lactonizing protein;;	0	0	0	0	0	1	1	59
Celf_2962	Cfla_0925					0	1	0	1	0	1	3	371				71	1	2.56				371	5	8.76				288	8	13.89	49228.9	4.88	468	YP_004454470.1;;cystathionine beta-synthase;;								0
Celf_2110	Cfla_1743	CBM48,GH13	CBM48,GH13			0	0	0	1	1	1	3	366										91	2	3.47	93	2	3.33	366	8	13.87	83202.6	5.02	750	YP_004453625.1;;glycogen debranching enzyme GlgX;;	0	0	0	0	1	1	2	47
Celf_1744	Cfla_0820	GH39	GH39			0	1	0	1	0	1	3	348				94	1	1.23				135	2	3.46				348	6	5.58	98304.1	4.98	896	YP_004453263.1;;glycoside hydrolase family 39;;	0	1	0	0	0	1	2	241				241	6	11.45
Celf_2704	Cfla_3416			Y		1	0	0	1	0	1	3	348	114	2	12.99							223	3	20.35				348	7	14.72	24684.7	8.37	231	YP_004454215.1;;hypothetical protein;;								0
Celf_0743	Cfla_0779					0	0	1	1	0	1	3	342							209	2	3.92	276	3	7.35				342	5	11.03	42230.1	5.65	408	YP_004452270.1;;ornithine aminotransferase;;	0	1	0	0	0	1	2	89				64	1	3.44
Celf_1027	Cfla_2628					1	0	1	0	1	0	3	316	281	6	24.6				178	2	11.9				316	6	24.6				14173.9	10.78	126	YP_004452551.1;;30S ribosomal protein S13;;								0
Celf_1018	Cfla_2642					1	0	1	0	1	0	3	316	183	4	9.77				216	3	11.63				316	7	22.79				21833.8	10.51	215	YP_004452542.1;;30S ribosomal protein S5;;								0
Celf_0737	Cfla_0772					1	0	1	0	1	0	3	313	313	7	33.48				54	1	6.09				89	2	12.17				25272.2	5.12	230	YP_004452264.1;;DtxR family iron (metal) dependent repressor;;	0	0	0	1	0	1	2	190
Celf_1994	Cfla_1832			Y	Y	1	0	1	0	1	0	3	310	310	9	15.79				76	1	5.26				88	2	7.89				27126	4.3	266	YP_004453511.1;;hypothetical protein;;								0
Celf_2556						0	0	0	1	1	1	3	307										134	2	7.59	75	1	7.59	307	5	15.19	17168.8	6.17	158	YP_004454068.1;;MaoC domain-containing protein dehydratase;;								0
Celf_1590	Cfla_0145					0	0	0	1	1	1	3	306										306	4	9.66	135	3	8.2	127	3	6	71463.7	5.17	683	YP_004453111.1;;WD40-like beta Propeller containing protein;;	0	1	0	1	0	1	3	473				64	1	1.99
Celf_2579	Cfla_3196					0	1	0	1	0	1	3	295				77	1	2.1				295	6	17.83				37	1	1.22	60705.8	5.57	572	YP_004454091.1;;thiamine pyrophosphate TPP-binding domain-containing protein;;								0
Celf_1945	Cfla_1876				Y	0	0	0	1	1	1	3	294										99	2	7.65	48	1	2.75	294	8	10.4	34282.6	4.79	327	YP_004453462.1;;aldo/keto reductase;;								0
Celf_2053	Cfla_1129	GH3	GH3	Y		0	1	0	1	0	1	3	284				53	2	0.87				41	1	1.2				284	5	5.68	96524.6	4.58	915	YP_004453568.1;;glycoside hydrolase family 3 domain-containing protein;;								0
Celf_1016	Cfla_2644					1	0	1	0	1	0	3	280	280	8	34.08				49	1	8.38				234	8	36.87				19024.4	10.04	179	YP_004452540.1;;50S ribosomal protein L6;;								0
Celf_2143	Cfla_1708					1	0	0	0	1	1	3	278	278	6	22.69										99	2	8.33	180	4	18.06	23390.8	5.21	216	YP_004453658.1;;TrkA-N domain-containing protein;;								0
Celf_1040	Cfla_2613					1	0	1	0	1	0	3	278	164	6	20.81				59	1	7.38				278	11	22.15				16381.8	9.86	149	YP_004452564.1;;50S ribosomal protein L13;;								0
Celf_1694	Cfla_1672					1	0	1	0	1	0	3	276	270	6	20.32				119	2	7.16				276	6	18.71				45736.3	4.88	433	YP_004453213.1;;FeS assembly protein SufD;;	1	0	0	0	0	0	1	36	36	1	3
Celf_2469	Cfla_2328					1	0	1	0	1	0	3	268	193	6	26.76				59	1	6.1				268	7	18.31				23535.3	5.92	213	YP_004453982.1;;ribosomal subunit interface protein;;								0
Celf_0045	Cfla_3563	GH9,CBM2	GH9,CBM2	Y	Y	1	0	0	0	1	1	3	264	103	1	1.21										224	3	4.39	264	3	2.85	93910.4	5.79	912	YP_004451583.1;;glycoside hydrolase family 9;;	1	1	1	1	1	1	6	1912	997	27	16.13	91	1	1.68
Celf_1087	Cfla_2576					0	1	0	1	0	1	3	259				62	1	1.09				105	1	1.93				259	6	2.42	92725.6	5.31	828	YP_004452609.1;;phosphoketolase;;								0
Celf_2014	Cfla_1815					1	0	1	0	1	0	3	258	157	5	15.87				102	2	7.69				258	8	27.88				23427.9	10.79	208	YP_004453531.1;;30S ribosomal protein S4;;								0
Celf_3781	Cfla_3697					1	0	1	0	1	0	3	258	245	5	36.24				103	1	10.07				258	5	22.82				15621.6	9.58	149	YP_004455273.1;;50S ribosomal protein L9;;								0
Celf_0870	Cfla_2755					0	1	0	1	0	1	3	251				115	1	3.2				251	3	9.59				143	2	4.51	56206.4	4.61	532	YP_004452395.1;;carbohydrate kinase;;	0	1	0	1	1	1	4	1560				1134	25	19.89
Celf_1340	Cfla_1313	CBM13,PL3	CBM13,PL3	Y	Y	1	0	1	0	1	0	3	245	90	1	3.42				245	4	13.9				221	3	7.06				44567.3	9.25	439	YP_004452862.1;;Pectate lyase;;	1	1	1	1	1	1	6	2216	2106	38	51.63	267	4	11.86
Celf_0021	Cfla_0017				Y	0	0	1	0	1	1	3	241							57	1	3.8				189	4	10.53	241	3	4.09	34830.8	5.97	342	YP_004451560.1;;hypothetical protein;;	0	0	0	1	0	1	2	170
Celf_3654				Y		1	0	1	0	1	0	3	230	108	2	9.05				162	2	9.05				230	3	9.05				22977.3	4.19	232	YP_004455148.1;;hypothetical protein;;								0
Celf_1210	Cfla_3162			Y	Y	1	1	0	0	0	1	3	227	227	4	20.5	53	1	3.47										70	1	3.47	33493.9	4.09	317	YP_004452732.1;;NLPA lipoprotein;;	1	1	0	1	0	1	4	503	250	3	14.7	503	7	21.86
Celf_1623	Cfla_1602					1	1	0	0	1	0	3	225	41	1	5.48	41	1	5.48							225	6	27.4				24445.6	4.85	219	YP_004453142.1;;DivIVA domain-containing protein;;	1	0	0	0	1	0	2	35	35	1	7.14
Celf_2011	Cfla_1818					0	1	0	1	0	1	3	221				63	2	2.13				75	1	1.91				221	6	5.72	95307.6	5.16	892	YP_004453528.1;;alanyl-tRNA synthetase;;	0	1	0	1	0	1	3	520				214	4	3.79
Celf_1420						1	0	0	1	0	1	3	216	35	1	4.93							159	2	7.17				216	5	15.7	23897.2	5.19	223	YP_004452942.1;;G-D-S-L family lipolytic protein;;								0
Celf_1530	Cfla_1508					0	0	1	0	1	1	3	214							41	1	8.29				214	4	12.57	36	1	2.57	37775.5	5.56	350	YP_004453052.1;;transcription termination factor NusA;;								0
Celf_3389	Cfla_3095					1	0	1	0	1	0	3	208	154	4	25.78				208	3	13.33				180	5	24				24673.1	5.63	225	YP_004454889.1;;Crp/Fnr family transcriptional regulator;;								0
Celf_2858	Cfla_1027					0	1	0	1	0	1	3	204				87	2	4.53				204	2	10.93				118	4	6.67	39762.4	5.14	375	YP_004454367.1;;adenosine deaminase;;								0
Celf_2408	Cfla_2273					0	1	0	1	0	1	3	197				125	2	4.76				169	3	22.08				197	5	21.65	24784.4	5.25	231	YP_004453922.1;;phosphoglycerate mutase;;								0
Celf_3603	Cfla_3184					1	0	1	0	1	0	3	196	36	1	2.02				46	1	2.47				196	4	13.45				48419.8	5.41	446	YP_004455098.1;;seryl-tRNA synthetase;;								0
Celf_2103						1	0	0	1	0	1	3	195	193	4	18.4							92	1	12				195	4	18.4	14189.3	5.26	125	YP_004453618.1;;hypothetical protein;;								0
Celf_1746	Cfla_3528	GH51	GH51			0	1	0	1	0	1	3	194				183	5	8.56				194	2	5.84				76	2	3.31	56668.9	5.62	514	YP_004453265.1;;alpha-N-arabinofuranosidase;;	1	1	0	1	0	1	4	356	37	1	1.77	175	5	6.88
Celf_3052	Cfla_0880					0	1	0	1	0	1	3	187				108	1	3.45				168	2	3.45				187	2	3.45	56397	5.1	550	YP_004454556.1;;UDP-N-acetylglucosamine pyrophosphorylase;;								0
Celf_1661	Cfla_1641				Y	0	1	0	0	1	1	3	182				65	1	3.07							55	1	3.07	182	3	6.42	36149.8	5.54	358	YP_004453180.1;;N-acetyl-gamma-glutamyl-phosphate reductase;;	0	0	0	0	0	1	1	50
Celf_0359	Cfla_1281					0	0	1	1	0	1	3	180							82	1	7.31	180	2	7.31				51	1	3.46	28231.4	4.78	260	YP_004451891.1;;hypothetical protein;;								0
Celf_1968	Cfla_1855					1	0	0	1	1	0	3	178	43	1	2.88							178	2	8.65	42	1	4.49				32181.2	6	312	YP_004453485.1;;methionyl-tRNA formyltransferase;;								0
Celf_3728	Cfla_0093					0	0	1	1	0	1	3	177							36	1	1.78	94	2	1.78				177	4	3.16	106461	5.06	1013	YP_004455221.1;;glycine dehydrogenase;;	0	0	0	0	1	1	2	88
Celf_1854	Cfla_1952					0	1	0	1	0	1	3	175				47	1	2.59				106	1	5.18				175	5	12.18	41683.3	4.94	386	YP_004453371.1;;acyl-CoA dehydrogenase type 2 domain-containing protein;;	0	0	0	0	0	1	1	37
Celf_1311	Cfla_2603					1	1	0	0	0	1	3	171	56	1	4.14	157	6	13.79										171	6	10.69	31503	5.01	290	YP_004452833.1;;putative F420-dependent oxidoreductase;;	0	1	0	1	1	1	4	485				47	1	3.05
Celf_1785	Cfla_2008					1	0	0	0	1	1	3	170	170	3	15.42										128	2	10.42	48	1	5.42	25402	4.41	240	YP_004453303.1;;HAD-superfamily hydrolase;;								0
Celf_2772	Cfla_1093	CBM48,GH13	CBM48,GH13			0	0	0	1	1	1	3	168										168	2	4.52	40	1	1.37	82	3	3.56	81037	5.38	730	YP_004454283.1;;1,4-alpha-glucan branching protein;;								0
Celf_2238	Cfla_2119					0	0	1	1	1	0	3	162							162	2	6.52	138	2	7.87	39	1	1.57				49679.9	5.12	445	YP_004453753.1;;glutamine synthetase, type I;;	0	1	0	1	0	0	2	100				100	1	3.37
Celf_0518						1	0	1	0	1	0	3	161	35	1	2.08				161	2	9.87				85	1	5.45				41061.3	5.42	385	YP_004452045.1;;Cse4 family CRISPR-associated protein;;								0
Celf_2671	Cfla_1202					0	1	0	0	1	1	3	159				46	1	1.79							159	4	9.13	120	4	4.37	55567.4	5.07	504	YP_004454182.1;;glutamyl-tRNA synthetase;;	0	0	0	0	0	1	1	38
Celf_2166	Cfla_2061					0	0	1	1	0	1	3	158							39	1	2.96	158	1	6.45				36	1	3.49	39885.2	4.96	372	YP_004453681.1;;polyprenyl synthetase;;								0
Celf_2552	Cfla_0995					0	0	0	1	1	1	3	156										156	2	9.16	74	1	6.47	114	2	10.24	40291.7	5.73	371	YP_004454064.1;;2-methylcitrate synthase/citrate synthase II;;	1	1	0	1	1	1	5	264	36	1	2.06	159	5	6.65
Celf_2163	Cfla_2058					1	1	0	0	1	0	3	156	93	2	15.15	156	3	15.15							49	1	9.09				13820.3	4.82	132	YP_004453678.1;;UspA domain-containing protein;;								0
Celf_0070						1	0	0	1	0	1	3	156	42	1	2.32							156	2	7.47				36	1	2.06	40230.6	5.82	388	YP_004451608.1;;imidazolonepropionase;;								0
Celf_1729	Cfla_2048	GH10	GH10		Y	0	1	0	1	0	1	3	155				155	3	4.43				77	1	2.8				56	1	2.8	46791.7	4.89	429	YP_004453248.1;;glycoside hydrolase family 10;;	0	1	0	1	1	1	4	438				39	1	2.08
Celf_1015	Cfla_2645					1	0	1	0	1	0	3	155	155	2	9.09				89	1	9.09				130	3	21.21				14132.6	9.82	132	YP_004452539.1;;30S ribosomal protein S8;;								0
Celf_3502	Cfla_0448					1	0	1	0	1	0	3	154	42	1	2.1				110	1	2.52				154	2	3.92				81081.9	5.63	715	YP_004455000.1;;ribonucleoside-diphosphate reductase subunit alpha;;								0
Celf_0480	Cfla_0571					0	1	1	1	0	0	3	151				87	1	1.64	40	1	1.97	151	2	1.64							99803.4	5.43	916	YP_004452007.1;;DNA topoisomerase I;;								0
Celf_2881	Cfla_1007					1	0	1	0	1	0	3	150	150	2	5.25				74	1	5.25				75	1	5.25				33050.8	4.87	324	YP_004454390.1;;putative transmembrane anti-sigma factor;;	0	0	0	0	0	1	1	38
Celf_2655	Cfla_1219					0	1	0	1	0	1	3	146				83	2	1.97				74	2	1.02				146	4	4.73	138632	5.6	1269	YP_004454166.1;;2-oxoglutarate dehydrogenase, E1 subunit;;	0	1	0	0	1	1	3	65				41	1	0.64
Celf_0197						0	0	0	1	1	1	3	143										143	1	13.89	56	2	5.56	92	3	5.56	31308.1	5.11	288	YP_004451730.1;;NAD-dependent epimerase/dehydratase;;								0
Celf_1645	Cfla_1624					0	0	1	0	1	1	3	141							54	1	10.36				141	2	15.53	36	1	3.24	31946.7	10.23	309	YP_004453164.1;;translation initiation factor IF-3;;								0
Celf_1616	Cfla_1596	GT28	GT28	Y	Y	0	1	0	1	0	1	3	136				136	2	5.28				77	1	2.9				100	2	8.97	38201.5	6.4	379	YP_004453135.1;;UDP-N-acetylglucosamine--N-acetylmuramyl- (pentapeptide) pyrophosphoryl-undecaprenol N-acetylglucosamine transferase;;	0	0	0	0	1	0	1	135
Celf_3279	Cfla_2985					0	1	0	0	1	1	3	134				47	1	2.61							81	2	2.61	134	2	7.83	37073.9	5.29	345	YP_004454780.1;;aldo/keto reductase;;								0
Celf_3240	Cfla_2967					1	0	1	0	1	0	3	134	134	4	30.56				87	1	11.11				47	1	4.86				15224.6	4.43	144	YP_004454741.1;;sulfate transporter/antisigma-factor antagonist STAS;;								0
Celf_2803	Cfla_1068				Y	1	1	0	0	1	0	3	128	118	2	11.17	128	2	11.17							112	2	11.17				21069.9	4.67	197	YP_004454314.1;;ATP synthase F0 subunit B;;								0
Celf_1363	Cfla_1326					1	0	0	0	1	1	3	125	63	1	5.34										125	2	7.63	103	2	7.63	27502.4	5.41	262	YP_004452885.1;;ribonuclease PH;;								0
Celf_1412	Cfla_1376					0	0	1	0	1	1	3	124							69	1	2.84				45	1	2.84	124	3	8.29	45735.8	6.12	422	YP_004452934.1;;GCN5-like N-acetyltransferase;;								0
Celf_3676	Cfla_3215					0	1	0	1	0	1	3	123				83	1	3.36				123	2	22.63				95	1	3.36	35777.6	4.49	327	YP_004455170.1;;G6PDH family F420-dependent oxidoreductase;;								0
Celf_2191	Cfla_2083					0	1	0	1	0	1	3	121				71	1	2.46				121	2	4.19				72	1	2.46	41156.5	5.78	406	YP_004453706.1;;class V aminotransferase;;	0	0	0	0	0	1	1	37
Celf_0814				Y		0	1	0	0	1	1	3	117				76	1	5.28							117	2	5.28	63	1	5.28	25516.7	5.25	246	YP_004452341.1;;Extensin family protein;;								0
Celf_2000	Cfla_1826			Y	Y	1	0	1	0	1	0	3	113	52	1	1.45				82	1	2.9				113	2	4.35				61558.2	8.38	620	YP_004453517.1;;hypothetical protein;;								0
Celf_2957	Cfla_0929					1	1	0	0	1	0	3	111	111	3	23.7	101	2	7.41							89	2	7.41				13988.1	4.38	135	YP_004454465.1;;FKBP-type peptidylprolyl isomerase;;	0	1	0	0	0	1	2	161				36	1	10.45
Celf_0932	Cfla_2717					0	1	0	1	0	1	3	107				90	1	2.78				67	1	3.02				107	1	2.78	46043.5	9.14	431	YP_004452456.1;;geranylgeranyl reductase;;	1	0	0	0	0	1	2	107	36	1	2.03
Celf_2239	Cfla_2861				Y	1	1	1	0	0	0	3	107	51	2	1.44	66	2	1.44	107	3	2.88										59020.5	4.88	555	YP_004453754.1;;NAD+ synthetase;;								0
Celf_2171	Cfla_2066			Y	Y	1	0	1	0	1	0	3	98	70	2	4.44				98	1	4.44				94	3	4.94				43698.3	5.08	405	YP_004453686.1;;phosphofructokinase;;	0	0	0	1	0	1	2	611
Celf_2453	Cfla_2312					0	1	0	0	1	1	3	93				59	1	3.17							52	1	3.17	93	2	7.78	35948.6	5.46	347	YP_004453966.1;;NAD-dependent glycerol-3-phosphate dehydrogenase domain-containing protein;;								0
Celf_1665	Cfla_1645					0	1	0	1	0	1	3	90				85	1	3.55				70	1	3.87				90	1	3.55	33109.2	5.13	310	YP_004453184.1;;ornithine carbamoyltransferase;;	0	1	0	0	0	0	1	131				131	3	8.39
Celf_1532	Cfla_1510					0	1	0	0	1	1	3	82				41	1	0.74							82	1	1.37	43	1	0.95	97910.5	6.4	952	YP_004453053.1;;translation initiation factor IF-2;;								0
Celf_3582						1	1	0	0	1	0	3	76	36	1	6.79	76	1	6.79							35	1	6.79				17800.5	4.35	162	YP_004455078.1;;Activator of Hsp90 ATPase 1 family protein;;								0
Celf_3249	Cfla_3528	GH51	GH51			1	1	0	0	0	1	3	74	35	1	2.14	74	2	1.56										37	1	1.75	56507	5.01	513	YP_004454750.1;;alpha-L-arabinofuranosidase domain-containing protein;;	1	1	0	1	0	1	4	356	37	1	1.77	175	5	6.88
Celf_1788	Cfla_2005					0	1	0	0	1	1	3	74				45	1	4.87							62	1	3.72	74	2	2.58	37224	5.9	349	YP_004453306.1;;tRNA (adenine-N(1)-)-methyltransferase;;	0	0	0	1	0	1	2	301
Celf_1601	Cfla_1582					1	0	0	0	1	1	3	73	73	2	4.27										54	1	4.27	50	2	4.27	17102.8	6.52	164	YP_004453121.1;;hypothetical protein;;								0
Celf_0510	Cfla_0857					0	0	0	1	1	1	3	73										47	1	1.97	45	1	1.97	73	2	1.97	103019	5.31	965	YP_004452037.1;;LuxR family transcriptional regulator;;								0
Celf_1943	Cfla_2865					0	1	0	1	1	0	3	72				53	1	6.37				51	1	8.28	72	2	14.65				17066.8	5.3	157	YP_004453460.1;;hypothetical protein;;								0
Celf_2795	Cfla_1076					1	0	0	0	1	1	3	71	71	2	3.28										46	1	3.28	48	2	3.28	26238.8	9.27	244	YP_004454306.1;;regulatory protein TetR;;	0	0	0	0	1	0	1	38
Celf_0121	Cfla_3068			Y	Y	0	1	0	1	0	1	3	69				46	1	5.48				69	1	5.48				38	1	5.48	35897.8	4.16	347	YP_004451658.1;;hypothetical protein;;								0
Celf_2184	Cfla_2077			Y	Y	0	1	0	0	1	1	3	68				68	2	3.23							36	1	3.52	51	1	3.52	37414.2	5.74	341	YP_004453699.1;;Rieske (2Fe-2S) iron-sulfur domain-containing protein;;	1	0	0	1	0	1	3	576	431	9	16.33
Celf_1771	Cfla_2017					0	1	0	1	0	1	3	68				65	1	3.75				68	1	3.75				50	1	2.95	39081.3	5.63	373	YP_004453289.1;;alanine dehydrogenase;;	0	1	0	1	0	1	3	1102				1102	25	34.74
Celf_2760	Cfla_1100			Y		0	1	0	1	0	1	3	66				39	1	2.36				36	1	2.36				66	1	1.99	58829.5	6.4	552	YP_004454271.1;;fumarate reductase/succinate dehydrogenase flavoprotein domain-containing protein;;								0
Celf_3666						0	1	0	0	1	1	3	65				58	2	2.45							36	1	2.17	65	2	2.45	39429.7	8.46	368	YP_004455160.1;;hypothetical protein;;								0
Celf_1982	Cfla_1841					1	0	1	0	1	0	3	65	65	3	4.66				40	1	16.58				45	1	4.66				20397.9	5.38	193	YP_004453499.1;;Uracil phosphoribosyltransferase;;								0
Celf_0024	Cfla_0020				Y	1	0	0	0	1	1	3	65	35	1	8.54										35	1	10.98	65	2	10.98	9222.01	10.44	82	YP_004451563.1;;hypothetical protein;;								0
Celf_3301	Cfla_3237					1	0	1	0	1	0	3	64	37	1	4.17				44	1	4.17				64	3	4.17				27569.3	5.09	264	YP_004454802.1;;short-chain dehydrogenase/reductase SDR;;								0
Celf_3102	Cfla_1763					0	1	1	1	0	0	3	64				64	2	1.13	39	1	1.13	35	1	1.13							136564	6.12	1236	YP_004454604.1;;nitrate reductase subunit alpha;;								0
Celf_2596						1	0	1	0	1	0	3	63	63	3	4.12				38	1	4.12				60	3	4.12				24637.9	7.81	243	YP_004454108.1;;sugar isomerase (SIS);;								0
Celf_3742	Cfla_0080					1	0	0	0	1	1	3	63	35	1	4.88										43	1	4.88	63	1	2.06	40811.7	4.82	389	YP_004455235.1;;class I and II aminotransferase;;								0
Celf_0618	Cfla_0676	GT20	GT20			1	0	1	0	1	0	3	62	60	2	2.51				51	1	2.51				62	2	2.51				53079.4	5.7	478	YP_004452145.1;;alpha,alpha-trehalose-phosphate synthase;;								0
Celf_0804	Cfla_1978					0	1	0	0	1	1	3	62				62	3	4.26							35	1	4.79	42	1	4.26	19876.1	5.8	188	YP_004452331.1;;isochorismatase hydrolase;;								0
Celf_3292	Cfla_0879					0	1	0	1	0	1	3	61				52	1	2.03				39	1	2.64				61	2	4.67	54668.9	5.58	492	YP_004454793.1;;glucuronate isomerase;;	1	0	0	0	1	0	2	54	43	1	2.37
Celf_3394	Cfla_3100			Y	Y	0	0	1	0	1	1	3	61							49	1	3.53				61	2	3.53	45	1	4.81	33574.4	6.34	312	YP_004454894.1;;metallophosphoesterase;;	0	0	0	0	1	0	1	39
Celf_3292	Cfla_3012					0	1	0	1	0	1	3	61				52	1	2.03				39	1	2.64				61	2	4.67	54668.9	5.58	492	YP_004454793.1;;glucuronate isomerase;;								0
Celf_2013	Cfla_1816			Y	Y	0	1	0	1	0	1	3	60				40	1	8.2				41	1	8.2				60	2	8.2	12303.6	6.71	122	YP_004453530.1;;hypothetical protein;;								0
Celf_3060	Cfla_0196					0	1	0	1	0	1	3	60				38	1	1.64				37	1	1.64				60	2	1.64	51153.6	5.41	487	YP_004454564.1;;Pyridoxal-dependent decarboxylase;;								0
Celf_0654	Cfla_0728					0	1	1	1	0	0	3	58				54	1	3.15	35	1	3.15	58	1	3.15							42394	5.11	413	YP_004452181.1;;amidohydrolase;;	0	0	0	0	0	1	1	233
Celf_2343	Cfla_2202			Y	Y	1	0	0	1	0	1	3	56	56	2	2.65							49	1	2.65				52	1	2.65	55233.4	9.29	529	YP_004453857.1;;dienelactone hydrolase;;	0	0	0	0	0	1	1	40
Celf_2477	Cfla_2336					0	1	0	0	1	1	3	56				35	1	3.25							38	1	3.25	56	2	3.25	35841.2	5.76	338	YP_004453990.1;;ATPase;;								0
Celf_0687						0	1	0	1	0	1	3	56				56	2	3.56				36	1	3.56				54	2	3.56	34219.6	5.18	309	YP_004452214.1;;flagellar motor switch protein FliM;;								0
Celf_1375	Cfla_1341					0	1	0	0	1	1	3	56				44	1	2.29							56	2	2.29	41	1	2.29	36990.7	6.2	350	YP_004452897.1;;ABC transporter-like protein;;								0
Celf_2832	Cfla_1049			Y		1	0	0	1	0	1	3	55	36	1	0.76							55	1	1.75				50	1	0.87	97711.9	5.7	916	YP_004454341.1;;iron-containing alcohol dehydrogenase;;								0
Celf_3224	Cfla_2956					0	1	0	0	1	1	3	55				55	1	3.82							38	1	2.01	35	1	2.01	52218.2	5.84	497	YP_004454725.1;;Amidohydrolase 3;;								0
Celf_2838	Cfla_1043					1	0	1	0	1	0	3	53	53	1	2.12				38	1	3.97				37	1	2.12				40042.8	5.11	378	YP_004454347.1;;adenylate cyclase;;	0	1	0	0	1	0	2	37				37	1	2.68
Celf_3749	Cfla_0538			Y	Y	0	1	0	1	0	1	3	52				38	1	4.73				52	2	4.73				39	1	4.73	28597.5	10.65	275	YP_004455242.1;;ABC-2 type transporter;;								0
Celf_2460	Cfla_2319					1	1	0	0	0	1	3	50	38	1	2.14	36	1	2.14										50	1	2.14	42348.5	4.99	421	YP_004453973.1;;hypothetical protein;;								0
Celf_3611	Cfla_3192				Y	1	0	1	0	0	1	3	49	37	1	2.15				49	2	2.15							47	2	1.72	49070.3	5.01	465	YP_004455106.1;;nucleotide sugar dehydrogenase;;								0
Celf_2777	Cfla_1089					1	1	0	0	0	1	3	49	49	2	1.31	35	1	1.31										37	1	1.31	90256.8	4.84	842	YP_004454288.1;;Apolipoprotein A1/A4/E;;								0
Celf_1758	Cfla_2031					1	0	0	0	1	1	3	48	36	1	0.81										48	2	0.81	35	1	0.89	121906	5.67	1118	YP_004453277.1;;hypothetical protein;;	1	0	0	0	0	1	2	47	35	1	0.98
Celf_1381	Cfla_1349					0	0	0	1	1	1	3	48										37	1	2.89	48	2	1.7	37	1	2.89	61574.8	6.31	589	YP_004452903.1;;hypothetical protein;;	0	0	0	1	0	1	2	51
Celf_2794	Cfla_3556			Y	Y	0	1	0	0	1	1	3	48				40	1	1.82							35	1	1.82	48	1	1.82	49155.6	10.7	495	YP_004454305.1;;hypothetical protein;;								0
Celf_0136	Cfla_0225					0	1	0	1	1	0	3	48				38	1	1.98				35	1	3.22	48	2	2.97				43566	6.78	404	YP_004451672.1;;putative ECF subfamily RNA polymerase sigma-24 subunit;;								0
Celf_2490	Cfla_2346	GT2	GT2	Y	Y	1	0	0	1	0	1	3	48	37	1	0.6							42	1	1.2				48	2	1.2	118964	10.78	1169	YP_004454003.1;;family 2 glycosyl transferase;;								0
Celf_3472	Cfla_3027	GH3	GH3			0	1	0	1	0	1	3	47				37	1	1.43				47	2	1.43				38	1	1.43	82267.7	4.61	771	YP_004454971.1;;glycoside hydrolase family 3 domain-containing protein;;	1	1	0	1	1	1	5	101	39	1	0.92	49	1	1.31
Celf_3714	Cfla_0113					1	1	0	0	1	0	3	47	47	2	1.31	38	1	0.52							38	1	0.59				166143	6.42	1526	YP_004455207.1;;ATP-dependent helicase HrpA;;	0	0	0	0	0	1	1	35
Celf_3399	Cfla_3104			Y	Y	1	1	0	1	0	0	3	46	35	1	2.78	46	1	2.56				41	1	2.56							48675.8	6.77	468	YP_004454899.1;;integral membrane sensor signal transduction histidine kinase;;	0	0	0	0	0	1	1	52
Celf_0124	Cfla_0476				Y	1	1	0	0	0	1	3	45	39	1	1.28	36	1	1.28										45	1	1.28	66955.6	5.02	625	YP_004451661.1;;phosphoenolpyruvate carboxykinase (GTP);;								0
Celf_3357						1	0	1	0	1	0	3	45	36	1	8.05				37	1	8.05				45	2	8.05				15620.1	5.44	149	YP_004454857.1;;hypothetical protein;;								0
Celf_2232	Cfla_3225	GH13	GH13			0	0	1	1	1	0	3	44							42	1	2.11	37	1	2.11	44	1	2.11				64500.1	4.83	570	YP_004453747.1;;alpha amylase catalytic region;;	0	0	1	1	0	1	3	94
Celf_0622						0	1	0	0	1	1	3	44				44	2	4.26							37	1	4.26	38	1	4.26	20345.5	6.2	188	YP_004452149.1;;GCN5-like N-acetyltransferase;;								0
Celf_0861	Cfla_2758					0	1	0	0	1	1	3	44				36	1	1.76							44	1	2.15	36	1	1.76	53641.8	4.74	512	YP_004452386.1;;methyltransferase small;;								0
Celf_2532	Cfla_2394					1	1	0	0	0	1	3	42	35	1	0.95	37	1	0.95										42	1	0.95	128965	10.11	1269	YP_004454044.1;;cell division protein FtsK/SpoIIIE;;								0
Celf_0885	Cfla_3022	GH42	GH42			0	1	0	1	0	1	3	42				41	1	1.45				42	1	1.45				40	1	1.58	82427.9	4.98	758	YP_004452410.1;;beta-galactosidase;;								0
Celf_0658						1	0	0	0	1	1	3	42	36	1	2.97										41	1	2.97	42	1	2.97	42999.3	5.16	404	YP_004452185.1;;diguanylate phosphodiesterase;;								0
Celf_2443	Cfla_2302			Y	Y	0	1	0	1	0	1	3	41				40	1	2.27				39	1	2.27				41	1	2.27	53077.8	11.28	529	YP_004453956.1;;hypothetical protein;;	0	0	0	0	1	0	1	35
Celf_1675	Cfla_1657					1	0	0	0	1	1	3	41	36	1	2.99										37	1	2.99	41	1	3.28	33586.6	6.32	335	YP_004453194.1;;hemolysin A;;								0
Celf_0813	Cfla_0868					1	0	1	0	1	0	3	41	35	1	8.09				36	1	8.09				41	1	8.09				18401.8	9.27	173	YP_004452340.1;;regulatory protein MarR;;								0
Celf_2820	Cfla_1053					0	0	1	1	0	1	3	40							36	1	2.29	37	1	3.12				40	1	3.12	49492.8	5.32	481	YP_004454331.1;;diaminopimelate decarboxylase;;	0	1	0	1	0	1	3	112				112	2	4.59
Celf_0243	Cfla_3429					0	0	0	1	1	1	3	40										35	1	2.25	40	1	2.25	36	1	2.25	52845.4	5.34	489	YP_004451775.1;;adenylosuccinate lyase;;	0	1	0	1	0	1	3	253				61	2	3.53
Celf_3632	Cfla_2049			Y	Y	1	0	0	0	1	1	3	40	36	1	2.04										40	1	2.04	38	1	1.87	63553	7.36	588	YP_004455126.1;;ABC transporter-like protein;;	0	1	0	0	0	1	2	39				36	1	1.36
Celf_1570	Cfla_1547			Y	Y	1	0	1	0	1	0	3	40	36	1	1.73				35	1	1.73				40	1	1.73				55989.5	5.3	521	YP_004453091.1;;metal dependent phosphohydrolase;;	0	0	0	0	0	1	1	38
Celf_0390						0	1	0	1	0	1	3	40				40	1	4.91				37	1	4.91				36	1	4.91	23630.4	10.01	224	YP_004451920.1;;hypothetical protein;;								0
Celf_2056	Cfla_2746			Y	Y	1	0	1	0	1	0	3	40	40	1	1.73				36	1	1.73				40	1	1.73				47964	9.97	462	YP_004453571.1;;H(+)-transporting two-sector ATPase;;								0
Celf_1497	Cfla_1467					1	1	0	0	1	0	3	40	36	1	1.51	40	1	1.51							39	1	1.51				64110.1	6.07	598	YP_004453019.1;;metal dependent phosphohydrolase;;								0
Celf_2669	Cfla_1204					1	0	0	0	1	1	3	40	38	1	4.51										40	1	4.51	35	1	4.51	26493.3	5.39	244	YP_004454180.1;;type 11 methyltransferase;;								0
Celf_0214				Y		1	1	0	0	1	0	3	40	36	1	1.3	35	1	0.97							40	1	1.3				95195.4	5.17	926	YP_004451747.1;;phosphoribosyltransferase;;								0
Celf_1405	Cfla_1360					1	1	0	1	0	0	3	39	39	1	3.04	39	1	2.15				38	1	2.15							56688.8	4.89	559	YP_004452927.1;;phosphoenolpyruvate-protein phosphotransferase;;	0	0	0	1	0	0	1	36
Celf_2966						0	1	1	0	1	0	3	39				36	1	7.48	39	1	14.97				35	1	14.97				16439.6	6.1	147	YP_004454474.1;;regulatory protein MarR;;								0
Celf_3561	Cfla_1222			Y	Y	1	0	0	1	0	1	3	39	37	1	2.81							37	1	2.81				39	1	2.81	48787.5	4.53	462	YP_004455058.1;;hypothetical protein;;								0
Celf_0753	Cfla_1277					1	0	0	1	0	1	3	39	35	1	3.79							36	1	4.34				39	1	4.34	38917.5	5.34	369	YP_004452280.1;;ATPase;;								0
Celf_1832	Cfla_2833					0	0	1	0	1	1	3	39							39	1	3.81				35	1	4.29	37	1	3.81	22965.8	4.86	210	YP_004453349.1;;hypothetical protein;;								0
Celf_3780	Cfla_2177					1	0	0	0	1	1	3	38	37	1	1.86										37	1	2.09	38	1	2.09	44809	5.24	430	YP_004455272.1;;glutamate--cysteine ligase GCS2;;	0	0	0	0	0	1	1	43
Celf_2157	Cfla_1693					0	0	1	0	1	1	3	38							35	1	2.31				38	1	0.97	37	1	1.82	87742.2	5.62	824	YP_004453672.1;;DNA topoisomerase;;								0
Celf_0145	Cfla_1249					1	1	0	0	1	0	3	38	38	1	1.67	38	1	2.41							38	1	1.67				57713.2	6	540	YP_004451681.1;;RecQ family ATP-dependent DNA helicase;;								0
Celf_1999	Cfla_1827					1	0	1	0	1	0	3	38	38	1	3.64				36	1	3.64				36	1	3.64				23684.9	5.5	220	YP_004453516.1;;prepilin-type cleavage/methylation-like protein;;								0
Celf_2388	Cfla_2243			Y		1	1	0	0	1	0	3	37	36	1	2.27	37	1	2.27							37	1	2.27				53832.8	11.44	529	YP_004453902.1;;DEAD/DEAH box helicase domain-containing protein;;	0	1	0	1	0	0	2	51				35	1	1.81
Celf_1090	Cfla_0920			Y	Y	0	1	0	1	1	0	3	37				37	1	2.81				37	1	2.81	35	1	2.81				28959.9	11.17	285	YP_004452612.1;;putative ABC transporter transmembrane protein;;	0	0	0	1	0	1	2	46
Celf_2540	Cfla_2430					0	1	0	0	1	1	3	37				35	1	1.55							37	1	1.71	36	1	1.55	66842.1	6.1	644	YP_004454052.1;;exodeoxyribonuclease V subunit alpha;;								0
Celf_3030	Cfla_0898			Y	Y	1	0	0	0	1	1	3	37	37	1	0.82										36	1	0.82	37	1	0.82	131648	5.36	1222	YP_004454534.1;;transcription-repair coupling factor;;								0
Celf_1379						0	0	0	1	1	1	3	37										36	1	11.43	37	1	11.43	37	1	11.43	7552.08	11.57	70	YP_004452901.1;;hypothetical protein;;								0
Celf_0578	Cfla_0643					0	0	1	0	1	1	3	36							36	1	11.61				36	1	11.61	36	1	11.61	11854	6.5	112	YP_004452105.1;;hypothetical protein;;								0
Celf_0452	Cfla_0314					0	1	0	1	0	1	3	36				36	1	6.81				35	1	6.81				35	1	6.81	19813.3	6.03	191	YP_004451980.1;;isoleucine patch superfamily acetyltransferase;;								0
Celf_3349				Y		0	0	1	0	1	0	2	1407							915	15	31.99				1407	26	37.18				37592.4	4.4	347	YP_004454849.1;;TRAP dicarboxylate transporter subunit DctP;;								0
Celf_2831	Cfla_0074					0	1	0	1	0	0	2	758				264	6	10.27				758	12	18.56							60713.1	5.72	555	YP_004454340.1;;malate synthase A;;								0
Celf_2278	Cfla_0521			Y	Y	0	0	0	1	0	1	2	735										596	9	15.19				735	15	16.87	86492.9	5.65	836	YP_004453792.1;;PKD domain-containing protein;;	1	0	0	1	1	1	4	637	637	13	14.39
Celf_3271	Cfla_2995	GH42	GH42			0	0	0	1	0	1	2	729										729	13	22.35				674	18	20.2	76509.1	5.83	698	YP_004454772.1;;beta-galactosidase;;								0
Celf_1829	Cfla_1977					1	0	0	0	1	0	2	555	555	12	48.02										202	6	16.3				24395.6	4.61	227	YP_004453346.1;;response regulator receiver and ANTAR domain-containing protein;;								0
Celf_2990	Cfla_3357					1	0	0	0	1	0	2	527	527	12	15.79										76	2	4.39				72019.2	5.19	684	YP_004454496.1;;rhamnulose-1-phosphate aldolase/alcohol dehydrogenase;;								0
Celf_1013	Cfla_2647					1	0	0	0	1	0	2	482	417	12	37.77										482	13	33.51				21150	9.18	188	YP_004452537.1;;50S ribosomal protein L5;;								0
Celf_1501	Cfla_1470					0	0	1	0	1	0	2	474							118	2	9.86				474	10	41.55				15512.2	8.73	142	YP_004453023.1;;30S ribosomal protein S16;;								0
Celf_3440	Cfla_3043	PL11	CBM2,PL11	Y	Y	0	0	0	1	0	1	2	466										323	4	5.57				466	10	11.96	91736.4	4.74	861	YP_004454939.1;;FG-GAP repeat-containing protein;;	1	0	0	0	1	0	2	398	38	1	0.9
Celf_3519	Cfla_0560					1	0	0	0	1	0	2	419	419	9	18.08										77	1	1.99				64960.7	5.88	603	YP_004455017.1;;glycerol-3-phosphate dehydrogenase;;								0
Celf_1233	Cfla_2420			Y	Y	0	0	0	1	0	1	2	413										413	4	16.36				138	3	11.82	33697.3	4.55	330	YP_004452755.1;;hypothetical protein;;								0
Celf_3259	Cfla_2976					1	0	0	0	0	1	2	412	57	2	5.24													412	7	22.51	20137.5	5.4	191	YP_004454760.1;;orotate phosphoribosyltransferase;;	0	0	0	0	0	1	1	36
Celf_0334	Cfla_0218			Y	Y	0	0	1	0	1	0	2	411							411	5	19.11				274	3	4.99				37720.4	3.95	361	YP_004451866.1;;ThiB subfamily ABC transporter periplasmic binding protein;;								0
Celf_2249				Y		0	0	1	0	1	0	2	375							157	3	20				375	8	26.9				14782.2	9.94	145	YP_004453764.1;;hypothetical protein;;								0
Celf_0991	Cfla_2669					0	0	1	0	1	0	2	374							302	4	23.86				374	12	38.64				18160.8	9.33	176	YP_004452515.1;;50S ribosomal protein L10;;								0
Celf_1002	Cfla_2658					1	0	0	0	1	0	2	345	130	2	9.61										345	5	18.34				24252.8	9.66	229	YP_004452526.1;;50S ribosomal protein L4/L1e;;								0
Celf_0823	Cfla_1271					0	0	0	0	1	1	2	331													48	1	3.33	331	9	28.33	25210.1	5.44	240	YP_004452350.1;;PHP domain-containing protein;;	0	0	0	0	0	1	1	151
Celf_3593	Cfla_3174					0	0	1	0	1	0	2	331							331	5	9.4				174	5	18.79				15769	4.73	149	YP_004455089.1;;Roadblock/LC7 family protein;;								0
Celf_1893				Y		1	0	0	0	0	1	2	312	312	7	15.93													246	4	15.93	18657.7	4.74	182	YP_004453410.1;;hypothetical protein;;								0
Celf_0501	Cfla_0583			Y	Y	0	0	0	0	1	1	2	302													302	5	13.32	62	1	2.35	39286.8	6.72	383	YP_004452028.1;;peptidase M15B and M15C DD-carboxypeptidase VanY/endolysin;;	1	0	0	0	0	0	1	119	119	2	2.69
Celf_3191	Cfla_3644					0	0	0	1	0	1	2	295										295	4	15.48				128	5	16.77	33379.2	4.99	310	YP_004454692.1;;aldo/keto reductase;;								0
Celf_2555						0	0	0	1	0	1	2	282										122	2	14.5				282	6	17.1	27905.4	5.35	269	YP_004454067.1;;HpcH/HpaI aldolase;;								0
Celf_0092				Y		0	0	0	1	0	1	2	272										125	1	11.8				272	4	17.39	16797.5	9.7	161	YP_004451629.1;;hypothetical protein;;								0
Celf_3157	Cfla_1280	CBM13,GH43	CBM13,GH43	Y	Y	0	1	0	0	0	1	2	263				263	4	3.27										49	2	1.42	76421.5	8.7	703	YP_004454658.1;;glycoside hydrolase family 43;;	0	1	0	1	1	1	4	382				382	10	9.41
Celf_0191	Cfla_3359					0	0	0	1	0	1	2	262										262	4	16.46				120	4	12.66	34052.7	5.03	316	YP_004451724.1;;luciferase-like protein;;								0
Celf_1673	Cfla_1655					0	0	0	1	0	1	2	251										161	2	8.7				251	5	24.64	34942.9	4.8	345	YP_004453192.1;;HAD-superfamily hydrolase;;	0	0	0	1	0	0	1	225
Celf_3609	Cfla_3190					0	0	1	0	1	0	2	238							120	1	7.3				238	3	11.31				29383.1	4.85	274	YP_004455104.1;;hypothetical protein;;								0
Celf_2076						0	1	0	1	0	0	2	234				72	1	5.75				234	3	13.03							27691.4	5.58	261	YP_004453591.1;;2-oxopent-4-enoate hydratase;;								0
Celf_1403	Cfla_1375					1	1	0	0	0	0	2	230	167	5	19.33	230	7	36													15981.9	5.2	150	YP_004452925.1;;ribose 5-phosphate isomerase;;	0	1	0	1	1	1	4	540				540	13	38
Celf_1934	Cfla_1886					1	0	0	0	0	1	2	228	98	2	13.66													228	5	31.06	17297.7	5.19	161	YP_004453451.1;;FHA domain-containing protein;;	0	1	0	0	0	0	1	311				311	7	21.79
Celf_2563	Cfla_3380					0	0	0	1	0	1	2	228										112	2	2.54				228	7	5.66	52364.5	5.61	512	YP_004454075.1;;hypothetical protein;;								0
Celf_2697	Cfla_1168					0	0	0	1	0	1	2	226										226	3	12.2				64	1	6.78	39355.9	5.1	369	YP_004454208.1;;branched-chain amino acid aminotransferase;;	0	1	0	1	0	1	3	239				239	3	7.61
Celf_0418						0	0	0	1	0	1	2	211										211	3	9.66				167	4	8.21	43389.2	5.07	414	YP_004451948.1;;stress protein;;								0
Celf_3410	Cfla_3118			Y		0	0	0	0	1	1	2	206													206	5	19.89	60	1	3.12	36583.1	4.91	352	YP_004454909.1;;aspartate-semialdehyde dehydrogenase;;	0	1	0	1	0	1	3	476				476	10	26.21
Celf_1455	Cfla_1431					0	0	0	1	0	1	2	206										206	3	12.77				72	2	2.84	31414.5	4.75	282	YP_004452977.1;;nitrilase/cyanide hydratase and apolipoprotein N-acyltransferase;;	0	0	0	1	0	1	2	52
Celf_0992	Cfla_2668					1	0	0	0	1	0	2	206	103	2	20.16										206	4	20.16				13447.1	4.51	129	YP_004452516.1;;50S ribosomal protein L7/L12;;								0
Celf_0158	Cfla_2269					0	0	0	0	1	1	2	201													37	1	2.16	201	3	5.87	69583.8	4.95	647	YP_004451693.1;;baseplate J family protein;;	0	0	0	0	0	1	1	39
Celf_2026	Cfla_1799			Y	Y	1	0	0	0	1	0	2	192	142	3	9.34										192	3	9.62				38770.6	6.87	364	YP_004453543.1;;protein-export membrane protein SecF;;								0
Celf_2155	Cfla_1695					0	0	0	1	0	1	2	179										125	2	17.01				179	3	11.86	20406.4	4.79	194	YP_004453670.1;;hypothetical protein;;	0	0	0	0	0	1	1	51
Celf_0558	Cfla_0626					1	0	1	0	0	0	2	178	178	3	13.11				38	1	6.56										20161.5	4.76	183	YP_004452085.1;;hypoxanthine phosphoribosyltransferase;;								0
Celf_0902	Cfla_3052			Y	Y	0	0	1	0	1	0	2	177							177	2	6.25				95	1	2.68				48266.3	3.99	448	YP_004452426.1;;family 1 extracellular solute-binding protein;;								0
Celf_2549				Y		0	1	0	0	0	1	2	176				176	3	6.12										36	1	2.12	44034.7	4.31	425	YP_004454061.1;;alkaline phosphatase;;								0
Celf_0913	Cfla_2734			Y	Y	0	1	0	0	1	0	2	174				122	2	5.39							174	4	13.24				20843.4	4.14	204	YP_004452437.1;;Redoxin domain-containing protein;;	0	0	0	1	0	1	2	152
Celf_0748	Cfla_0784					1	0	0	0	0	1	2	172	130	2	8.09													172	3	12.14	18231.2	4.91	173	YP_004452275.1;;OsmC family protein;;	0	0	0	1	0	1	2	243
Celf_2565						0	0	0	1	0	1	2	171										171	2	15.91				129	3	13.64	22852.8	4.63	220	YP_004454077.1;;3-oxoacid CoA-transferase subunit B;;								0
Celf_2119	Cfla_1733					0	0	0	0	1	1	2	170													93	2	8.76	170	3	9.49	28832.3	5.17	274	YP_004453634.1;;bifunctional deaminase-reductase domain-containing protein;;								0
Celf_2915	Cfla_0974					0	0	0	1	0	1	2	164										164	2	7.55				60	1	4.15	27664.4	5.29	265	YP_004454424.1;;ABC transporter-like protein;;								0
Celf_0029	Cfla_0025			Y	Y	0	1	0	1	0	0	2	161				39	1	1.2				161	2	3.44							69987.6	4.55	669	YP_004451568.1;;serine/threonine protein kinase with PASTA sensor(s);;								0
Celf_3512	Cfla_0564			Y		1	1	0	0	0	0	2	157	157	3	21.8	40	1	4.74													21392.8	4.39	211	YP_004455010.1;;hypothetical protein;;								0
Celf_0927	Cfla_2723					0	0	0	1	0	1	2	154										154	2	13.15				82	2	7.34	34390	5.51	327	YP_004452451.1;;Mandelate racemase/muconate lactonizing protein;;	0	0	0	0	0	1	1	53
Celf_2022	Cfla_1804			Y	Y	0	0	0	0	1	1	2	152													152	3	6.23	63	1	6.23	26715.3	4.69	257	YP_004453539.1;;cyclophilin type peptidyl-prolyl cis-trans isomerase;;	0	0	0	1	0	1	2	364
Celf_1012	Cfla_2648					1	0	0	0	1	0	2	149	149	3	30.09										59	1	8.85				12549	10.76	113	YP_004452536.1;;50S ribosomal protein L24;;								0
Celf_3642	Cfla_3357			Y		0	0	0	1	0	1	2	148										35	1	6.95				148	3	15.06	26547.6	4.5	259	YP_004455136.1;;short-chain dehydrogenase/reductase SDR;;								0
Celf_0003	Cfla_0003					1	0	0	0	1	0	2	145	145	2	13.97										54	1	3.49				33185.8	4.57	315	YP_004451542.1;;6-phosphogluconate dehydrogenase;;								0
Celf_1636	Cfla_1617					0	0	0	1	0	1	2	144										144	2	13.82				79	2	4.88	25523.2	4.5	246	YP_004453155.1;;bifunctional HisA/TrpF protein;;	0	0	0	1	0	0	1	227
Celf_2727	Cfla_1128			Y	Y	0	0	0	1	0	1	2	143										91	1	4.38				143	2	4.38	31942.4	9.74	297	YP_004454238.1;;binding-protein-dependent transport systems inner membrane component;;								0
Celf_0107	Cfla_2988					1	0	0	0	1	0	2	143	143	3	14.29										93	2	6.83				18211.9	4.57	161	YP_004451644.1;;hypothetical protein;;								0
Celf_2775	Cfla_1091			Y	Y	0	0	1	0	1	0	2	139							97	1	4.86				139	2	7.9				33096.1	4.39	329	YP_004454286.1;;hypothetical protein;;								0
Celf_0780				Y		0	0	1	0	1	0	2	139							127	2	28.98				139	2	18.75				17082.4	4.05	176	YP_004452307.1;;hypothetical protein;;								0
Celf_2612	Cfla_1243					0	0	1	0	1	0	2	137							116	3	10.73				137	2	7.85				42182.6	4.87	382	YP_004454124.1;;peptide chain release factor 2;;								0
Celf_1966	Cfla_1857					1	0	0	0	0	1	2	136	136	1	9.13													103	1	8.22	22895.9	4.68	219	YP_004453483.1;;ribulose-phosphate 3-epimerase;;	0	0	0	0	0	1	1	221
Celf_1208	Cfla_3465					0	0	0	1	0	1	2	135										135	2	6.69				40	1	6.69	24770.7	6.91	239	YP_004452730.1;;PadR-like family transcriptional regulator;;								0
Celf_2044	Cfla_1780					0	0	0	0	1	1	2	130													39	1	6.62	130	2	9.76	30420.8	4.8	287	YP_004453561.1;;class IV aminotransferase;;	0	0	0	1	0	1	2	195
Celf_2762	Cfla_1096	GH13	GH13			0	0	1	1	0	0	2	130							39	1	3	130	3	8.65							68255.6	5.03	601	YP_004454273.1;;trehalose synthase;;	1	0	0	0	1	0	2	36	36	1	1.53
Celf_1807	Cfla_1986					0	0	0	1	0	1	2	128										128	2	11.11				57	1	5.93	28441.1	5.22	270	YP_004453324.1;;Indole-3-glycerol-phosphate synthase;;	0	0	0	1	0	1	2	390
Celf_2763	Cfla_1095					0	0	1	0	1	0	2	123							123	3	6.24				48	1	2.23				46591.2	4.75	449	YP_004454274.1;;aminoglycoside phosphotransferase;;								0
Celf_1001	Cfla_2659					1	0	0	0	1	0	2	122	54	2	3.65										122	2	12.79				22760.2	10.83	219	YP_004452525.1;;50S ribosomal protein L3;;								0
Celf_3219	Cfla_2954					0	0	0	1	0	1	2	122										94	1	5.63				122	2	9.96	24690.4	5.19	231	YP_004454720.1;;phosphoribosylformylglycinamidine synthase I;;								0
Celf_1148	Cfla_2491			Y	Y	1	0	0	0	1	0	2	119	116	2	6.41										119	2	6.71				34166.8	4.35	343	YP_004452670.1;;secretion protein HlyD family protein;;								0
Celf_2109	Cfla_2531					0	1	0	1	0	0	2	118				35	1	1.7				118	1	5.34							43513.8	5.24	412	YP_004453624.1;;FAD-dependent pyridine nucleotide-disulfide oxidoreductase;;								0
Celf_2240	Cfla_2120					1	0	0	0	1	0	2	118	118	2	7.41										80	1	4.07				28474.7	5.71	270	YP_004453755.1;;3-methyl-2-oxobutanoatehydroxymethyltransferase;;								0
Celf_2484	Cfla_3585					0	0	1	0	1	0	2	117							78	1	2.65				117	3	6.53				51798.4	4.86	490	YP_004453997.1;;phosphoglucomutase/phosphomannomutase alpha/beta/alpha domain II;;								0
Celf_2946	Cfla_0942	CE14	CE14			0	1	0	0	0	1	2	117				36	1	4.76										117	2	10.54	32268.7	5.22	294	YP_004454454.1;;mycothiol conjugate amidase Mca;;								0
Celf_1270	Cfla_2411					0	0	0	1	0	1	2	114										92	2	14.14				114	3	16.75	20679.8	4.67	191	YP_004452792.1;;hypothetical protein;;								0
Celf_2625						0	0	0	1	0	1	2	114										114	2	21.17				73	1	5.11	29669.6	5.38	274	YP_004454136.1;;alpha/beta hydrolase fold protein;;								0
Celf_1640	Cfla_1620			Y	Y	0	0	0	1	1	0	2	113										83	1	9.5	113	1	9.5				19315.9	4.64	179	YP_004453159.1;;hypothetical protein;;								0
Celf_2713	Cfla_1162			Y	Y	1	0	0	0	1	0	2	111	55	1	4.31										111	3	4.31				21040.3	4.23	209	YP_004454224.1;;hypothetical protein;;								0
Celf_1128	Cfla_2508					0	0	0	1	0	1	2	111										88	1	4.81				111	3	11.34	32063.5	6.09	291	YP_004452650.1;;formyltetrahydrofolate deformylase;;								0
Celf_2324	Cfla_2182					0	0	1	0	0	1	2	110							110	2	3.04							48	1	2.17	52484.1	5.34	461	YP_004453838.1;;glycyl-tRNA synthetase;;								0
Celf_1929	Cfla_1891					0	0	0	1	0	1	2	108										108	1	14.49				94	1	14.49	14212.3	4.95	138	YP_004453446.1;;CoA-binding domain-containing protein;;	0	0	0	0	1	0	1	36
Celf_3175	Cfla_2902			Y	Y	1	0	0	0	0	1	2	108	79	1	6.8													108	1	10.2	15851.4	6.51	147	YP_004454676.1;;hypothetical protein;;								0
Celf_3434		GH53,CBM61		Y		1	0	0	0	1	0	2	108	45	2	0.77										108	2	2.97				93754.8	4.49	909	YP_004454933.1;;LPXTG-motif cell wall anchor domain-containing protein;;								0
Celf_0337	Cfla_0221					0	0	0	0	1	1	2	108													35	1	4.3	108	2	4.3	28271.4	6.11	256	YP_004451869.1;;hypothetical protein;;								0
Celf_3268	Cfla_2984	GH67	GH67			0	0	0	0	1	1	2	107													37	1	1.53	107	4	4.04	77682.9	5.31	718	YP_004454769.1;;alpha-glucuronidase;;								0
Celf_1045	Cfla_2607			Y		1	0	0	0	1	0	2	106	106	2	11.37										52	1	5.21				21397.7	4.53	211	YP_004452569.1;;hypothetical protein;;								0
Celf_1953	Cfla_1869			Y	Y	0	0	0	0	1	1	2	105													105	2	17.72	66	1	17.72	8547.62	9.3	79	YP_004453470.1;;twin-arginine translocation protein, TatA/E family subunit;;								0
Celf_3277	Cfla_0926	CE7	CE7			0	0	0	1	0	1	2	102										102	1	4.55				81	1	3.64	35026.8	5.67	330	YP_004454778.1;;Cephalosporin-C deacetylase;;	0	1	0	1	1	1	4	104				75	3	2.4
Celf_0186	Cfla_2254			Y	Y	1	0	0	0	0	1	2	102	84	1	3.38													102	1	3.6	46410.1	4.68	444	YP_004451719.1;;hypothetical protein;;								0
Celf_2956	Cfla_2877					0	0	0	0	1	1	2	101													58	1	6.62	101	2	6.62	15004.7	5.84	136	YP_004454464.1;;putative F420-dependent enzyme;;	0	0	0	0	0	1	1	109
Celf_2009	Cfla_1820			Y		0	0	1	0	1	0	2	97							97	1	4.73				81	1	4.48				43093	5.17	402	YP_004453526.1;;aminodeoxychorismate lyase;;								0
Celf_1247						0	0	0	1	0	1	2	96										37	1	5.7				96	3	6.27	37262.6	7.09	351	YP_004452769.1;;NAD-dependent epimerase/dehydratase;;								0
Celf_0451	Cfla_1876				Y	1	0	0	0	0	1	2	94	35	1	7.14													94	3	6.52	35703.8	5.39	322	YP_004451979.1;;aldo/keto reductase;;								0
Celf_1715	Cfla_0848					1	0	0	0	1	0	2	93	62	1	3.91										93	2	3.91				27027.9	5.32	256	YP_004453234.1;;short-chain dehydrogenase/reductase SDR;;	0	0	0	0	0	1	1	45
Celf_1715	Cfla_1687					1	0	0	0	1	0	2	93	62	1	3.91										93	2	3.91				27027.9	5.32	256	YP_004453234.1;;short-chain dehydrogenase/reductase SDR;;								0
Celf_2493	Cfla_2349					1	0	0	0	1	0	2	93	93	1	5.84										38	1	2.75				31664.3	4.72	291	YP_004454006.1;;glucose-1-phosphate thymidylyltransferase;;								0
Celf_2849				Y		1	0	0	0	1	0	2	92	83	1	3.5										92	1	3.5				42178.6	3.97	400	YP_004454358.1;;peptidase M75, Imelysin;;								0
Celf_1506	Cfla_1475				Y	0	0	0	0	1	1	2	92													92	2	7.8	67	2	14.54	30285.7	5.38	282	YP_004453028.1;;signal peptidase I;;								0
Celf_2808	Cfla_1063					1	0	1	0	0	0	2	90	90	1	6.31				44	1	9.46										22647.7	4.44	222	YP_004454319.1;;Sua5/YciO/YrdC/YwlC family protein;;								0
Celf_1303	Cfla_0485			Y	Y	0	0	0	1	0	1	2	88										88	1	2.04				45	1	1.77	78773.8	5.13	735	YP_004452825.1;;glycerophosphoryl diester phosphodiesterase;;	0	0	0	1	0	0	1	35
Celf_1705	Cfla_3031	CBM4,CBM4,GH9	CBM4,CBM4,GH9	Y	Y	0	0	0	0	1	1	2	83													66	1	1.18	83	1	1.36	115416	4.37	1106	YP_004453224.1;;glycoside hydrolase family 9;;	0	1	0	0	0	1	2	88				88	1	1.09
Celf_3276	Cfla_0819					0	1	0	0	0	1	2	82				82	1	4.48										46	1	2.8	38117	5.8	357	YP_004454777.1;;LacI family transcriptional regulator;;	1	0	0	0	1	0	2	37	35	1	2.59
Celf_3276	Cfla_3001					0	1	0	0	0	1	2	82				82	1	4.48										46	1	2.8	38117	5.8	357	YP_004454777.1;;LacI family transcriptional regulator;;	0	0	0	0	0	1	1	207
Celf_0014				Y		0	0	0	1	0	1	2	79										44	1	6.11				79	2	6.11	26660.3	4.35	262	YP_004451553.1;;hypothetical protein;;								0
Celf_0561	Cfla_0629					0	0	0	1	0	1	2	78										38	1	5.14				78	2	6.34	33879.3	4.91	331	YP_004452088.1;;dihydropteroate synthase;;								0
Celf_3674						0	1	0	0	1	0	2	77				41	1	3.18							77	1	5.84				40131	4.96	377	YP_004455168.1;;hypothetical protein;;								0
Celf_1693	Cfla_1671					1	0	1	0	0	0	2	76	76	2	4.17				38	1	2.08										53177.4	4.96	480	YP_004453212.1;;FeS assembly protein SufB;;	0	0	0	0	0	1	1	37
Celf_2258	Cfla_2142					1	0	0	0	1	0	2	75	75	1	4.03										72	1	5.24				27322.2	5.11	248	YP_004453772.1;;hypothetical protein;;								0
Celf_1357	Cfla_1320					1	0	0	0	0	1	2	74	41	1	2.78													74	1	2.57	48785	5.26	467	YP_004452879.1;;nicotinate phosphoribosyltransferase;;								0
Celf_2077						0	0	0	1	0	1	2	73										73	1	6.2				46	1	3.65	28318.7	4.89	274	YP_004453592.1;;4-hydroxy-2-oxovalerate aldolase;;								0
Celf_0492	Cfla_3717			Y		0	0	1	0	1	0	2	73							70	1	3.35				73	1	3.96				34341.3	4.8	328	YP_004452019.1;;thioredoxin reductase;;								0
Celf_0713						0	0	0	1	0	1	2	73										73	1	8.02				70	1	8.02	16615.5	4.42	162	YP_004452240.1;;hypothetical protein;;								0
Celf_2780						0	0	0	1	0	1	2	72										72	1	4.91				36	1	4.53	28471.5	5.28	265	YP_004454291.1;;alpha/beta superfamily-like hydrolase;;								0
Celf_1387	Cfla_1355					0	1	0	1	0	0	2	72				72	2	18.07				68	1	8.43							18689.5	5.74	166	YP_004452909.1;;thioesterase superfamily protein;;								0
Celf_3189	Cfla_2921			Y	Y	0	0	1	0	1	0	2	71							68	1	4.12				71	1	4.12				26233.9	10.5	267	YP_004454690.1;;LPXTG-motif cell wall anchor domain-containing protein;;								0
Celf_3390	Cfla_3096			Y	Y	0	0	0	1	0	1	2	70										70	1	10.91				64	1	10.91	16004.6	4.7	165	YP_004454890.1;;endoribonuclease L-PSP;;	0	0	0	1	0	1	2	135
Celf_2890	Cfla_0997					0	0	0	0	1	1	2	68													68	1	3.73	35	1	3.73	32562.8	5.36	322	YP_004454399.1;;2,3,4,5-tetrahydropyridine-2,6-dicarboxylateN-succinyltransferase;;								0
Celf_2244	Cfla_2123					0	0	0	1	0	1	2	68										68	1	5.86				66	1	5.47	26724.9	5.28	256	YP_004453759.1;;ROK family protein;;								0
Celf_2889	Cfla_0998					0	0	0	1	0	1	2	67										67	1	6.56				67	1	2.73	38136.3	4.76	366	YP_004454398.1;;succinyl-diaminopimelate desuccinylase;;								0
Celf_1652	Cfla_1630					0	0	0	0	1	1	2	66													57	2	1.05	66	2	1.29	89763.7	5.03	854	YP_004453171.1;;phenylalanyl-tRNA synthetase subunit beta;;	0	0	0	0	1	0	1	56
Celf_2702	Cfla_1163					1	1	0	0	0	0	2	66	66	2	1.44	38	1	1.44													66214.7	5.64	625	YP_004454213.1;;acetolactate synthase, large subunit, biosynthetic type;;	1	0	0	0	0	0	1	62	62	2	1.29
Celf_2783	Cfla_1084	GH1	GH1			1	0	0	0	0	1	2	65	61	1	4.96													65	1	2.48	53485.7	4.98	484	YP_004454294.1;;beta-galactosidase;;	0	0	0	1	0	0	1	77
Celf_1747	Cfla_3529					0	1	0	1	0	0	2	64				40	1	3.29				64	1	6.89							35511.1	5.41	334	YP_004453266.1;;LacI family transcriptional regulator;;								0
Celf_1554	Cfla_1531			Y		0	1	0	0	0	1	2	64				35	1	2.55										64	3	2.55	33729.7	9.56	314	YP_004453075.1;;AraC family transcriptional regulator;;								0
Celf_1142	Cfla_2497			Y	Y	0	0	1	0	1	0	2	63							63	2	4.82				56	2	4.82				42053.4	4.79	415	YP_004452664.1;;hypothetical protein;;								0
Celf_2233	Cfla_3224					0	0	0	1	0	1	2	62										62	2	7.58				54	1	5.25	36888.8	5.79	343	YP_004453748.1;;G6PDH family F420-dependent oxidoreductase;;	0	1	0	0	0	1	2	38				38	1	2.62
Celf_0586	Cfla_0655					0	0	0	0	1	1	2	62													62	1	4.52	56	1	4.52	24211.4	4.71	221	YP_004452113.1;;phosphate uptake regulator, PhoU;;								0
Celf_0033	Cfla_0029			Y	Y	0	0	1	1	0	0	2	62							62	2	4.11	37	1	4.11							47912	4.31	462	YP_004451572.1;;protein serine/threonine phosphatase;;								0
Celf_0983	Cfla_2677					0	0	1	0	1	0	2	62							62	1	4.76				43	1	4.76				29584.5	4.28	273	YP_004452507.1;;NusG antitermination factor;;								0
Celf_3484	Cfla_0483					1	0	0	0	1	0	2	60	36	1	4.68										60	2	4.68				18230.3	5.56	171	YP_004454982.1;;CMP/dCMP deaminase zinc-binding protein;;								0
Celf_0502	Cfla_2391					1	0	0	0	1	0	2	60	60	2	3.6										42	1	3.6				24137.8	5.16	222	YP_004452029.1;;LuxR family transcriptional regulator;;								0
Celf_3152						0	0	0	1	0	1	2	59										43	1	2.65				59	2	2.65	38071.4	6.46	339	YP_004454653.1;;hypothetical protein;;								0
Celf_0519						0	0	0	0	1	1	2	59													44	1	5.39	59	2	5.39	26869.8	5.87	241	YP_004452046.1;;Cas5 family CRISPR-associated protein;;								0
Celf_1073	Cfla_2585					0	0	0	0	1	1	2	58													58	1	2.18	41	1	2.78	53306.6	5.75	504	YP_004452595.1;;inosine-5'-monophosphate dehydrogenase;;								0
Celf_0847	Cfla_2769					0	0	0	0	1	1	2	58													37	1	3.38	58	2	3.38	30077.2	9.16	296	YP_004452372.1;;urea amidolyase-like protein;;								0
Celf_1563	Cfla_1540					0	0	0	0	1	1	2	57													43	1	4.26	57	1	4.26	28291.9	10.99	258	YP_004453084.1;;Formamidopyrimidine-DNA glycosylase catalytic domain-containing protein;;	0	0	0	0	0	1	1	53
Celf_1820				Y		0	0	0	1	0	1	2	56										56	1	5.06				52	1	5.06	26775.7	4.92	257	YP_004453337.1;;short-chain dehydrogenase/reductase SDR;;								0
Celf_2738	Cfla_1118					1	0	0	0	1	0	2	55	55	1	1.98										40	1	2.38				52419.9	4.91	504	YP_004454249.1;;glutamyl-tRNA(Gln) amidotransferase subunit A;;	0	1	1	1	0	1	4	362				317	6	9.7
Celf_2791	Cfla_3049	GH3	GH3			0	0	0	0	1	1	2	54													39	1	0.74	54	1	0.74	100962	5.21	952	YP_004454302.1;;glycoside hydrolase family 3 domain-containing protein;;								0
Celf_1909	Cfla_1911					1	1	0	0	0	0	2	54	40	1	4.5	54	2	4.5													21164.1	6.09	200	YP_004453426.1;;methylated-DNA/protein-cysteinemethyltransferase;;								0
Celf_0666						1	0	0	0	0	1	2	54	54	2	4.73													36	1	9.46	15756.1	4.67	148	YP_004452193.1;;flagellar protein FliS;;								0
Celf_3768	Cfla_0789					0	0	0	1	0	1	2	53										53	1	5.63				43	1	5.63	21958.1	6.7	213	YP_004455261.1;;hypothetical protein;;	0	0	0	0	0	1	1	140
Celf_0050		GH55		Y		0	0	1	0	1	0	2	53							53	1	6.46				45	1	6.46				27765.9	5.79	263	YP_004451588.1;;hypothetical protein;;								0
Celf_2708	Cfla_3245					0	0	1	0	1	0	2	53							47	1	7.84				53	2	7.84				16383.1	11.86	153	YP_004454219.1;;hypothetical protein;;								0
Celf_3028	Cfla_0902					0	1	0	0	1	0	2	52				52	2	4.21							39	1	5.14				23047.8	4.86	214	YP_004454532.1;;MazG family protein;;								0
Celf_3131						0	0	0	0	1	1	2	51													44	1	1.42	51	2	1.42	65960.2	10.86	635	YP_004454632.1;;peptidoglycan-binding domain 1 protein;;								0
Celf_3333	Cfla_3013					0	0	0	1	0	1	2	50										39	1	1.53				50	1	1.53	69861.5	6.08	655	YP_004454833.1;;LacI family transcriptional regulator;;	1	0	0	1	0	1	3	40	40	1	2.45
Celf_0569	Cfla_0633			Y	Y	1	0	0	0	1	0	2	50	50	2	2.53										37	1	2.53				58616.1	6.86	553	YP_004452096.1;;membrane-flanked domain-containing protein;;	0	0	0	0	0	1	1	40
Celf_0924	Cfla_2724					0	0	0	0	1	1	2	50													50	1	3.66	43	1	3.05	35974	5.65	328	YP_004452448.1;;naphthoate synthase;;	0	0	0	0	0	1	1	385
Celf_1697	Cfla_1675					0	0	1	0	1	0	2	50							38	1	2				50	1	2				47141	5.25	450	YP_004453216.1;;SufS subfamily cysteine desulfurase;;								0
Celf_3429	Cfla_2298					1	0	0	0	0	1	2	50	50	2	3.69													43	1	5.07	23081	6.06	217	YP_004454928.1;;GCN5-like N-acetyltransferase;;								0
Celf_1950	Cfla_1872					0	0	0	0	1	1	2	50													50	2	1.28	41	1	1.07	101461	7.09	937	YP_004453467.1;;DEAD/DEAH box helicase domain-containing protein;;								0
Celf_3091	Cfla_0840					0	0	1	0	0	1	2	50							50	1	3.68							41	1	2.16	49398.3	4.85	462	YP_004454594.1;;UTP--glucose-1-phosphate uridylyltransferase;;								0
Celf_3288						0	0	1	0	1	0	2	50							37	1	5.05				50	2	5.05				22155.4	6.44	198	YP_004454789.1;;regulatory protein TetR;;								0
Celf_0011	Cfla_0014					0	0	1	0	1	0	2	49							37	1	4.81				49	2	4.81				20631.6	6.37	187	YP_004451550.1;;hypothetical protein;;	0	0	0	0	1	0	1	37
Celf_3068	Cfla_0854					0	0	1	0	1	0	2	49							49	2	6.38				36	1	6.38				34351.4	5.59	329	YP_004454572.1;;dimethyladenosine transferase;;								0
Celf_1529	Cfla_1507					1	0	1	0	0	0	2	49	49	1	5.18				42	1	9.84										20134.5	4.6	193	YP_004453051.1;;hypothetical protein;;								0
Celf_0332	Cfla_0214					0	1	0	0	0	1	2	48				46	1	2.6										48	2	2.6	52314.9	6.57	500	YP_004451864.1;;FAD dependent oxidoreductase;;								0
Celf_0497	Cfla_0164			Y	Y	0	1	0	0	0	1	2	48				36	1	2.28										48	1	2.28	44703	5.25	439	YP_004452024.1;;YibE/F family protein;;								0
Celf_0461	Cfla_0443					1	0	0	0	1	0	2	48	48	1	5.8										40	1	5.8				15666.5	10.67	138	YP_004451988.1;;regulatory protein MerR;;								0
Celf_0656	Cfla_0747					0	1	0	0	0	1	2	48				48	2	3.77										36	1	3.77	32596.8	4.13	318	YP_004452183.1;;hypothetical protein;;								0
Celf_0278				Y		0	0	0	0	1	1	2	48													41	1	6.92	48	1	6.92	13243.8	4.71	130	YP_004451810.1;;endoribonuclease L-PSP;;								0
Celf_2538	Cfla_2428					1	0	0	0	1	0	2	47	47	1	0.7										36	1	0.7				121132	5.66	1138	YP_004454050.1;;exodeoxyribonuclease V subunit gamma;;	0	1	0	0	0	0	1	35				35	1	0.89
Celf_1881	Cfla_1927				Y	1	0	0	0	1	0	2	47	42	1	2.44										47	2	2.44				37094.8	5.07	369	YP_004453398.1;;Prephenate dehydrogenase;;								0
Celf_3117						0	0	1	1	0	0	2	47							47	2	2.92	40	1	2.92							43102.5	11.34	411	YP_004454618.1;;hypothetical protein;;								0
Celf_0855	Cfla_2761			Y	Y	0	0	0	1	0	1	2	47										40	1	1.44				47	1	1.44	76655.9	5.14	766	YP_004452380.1;;V-type H(+)-translocating pyrophosphatase;;								0
Celf_2220	Cfla_2110			Y	Y	0	0	1	0	1	0	2	47							47	1	3.83				36	1	3.83				25634.2	11.55	235	YP_004453735.1;;hypothetical protein;;								0
Celf_2464	Cfla_2323	CBM50		Y	Y	0	0	0	0	1	1	2	47													40	1	2.63	47	2	2.63	32591	8.06	342	YP_004453977.1;;peptidoglycan-binding lysin domain-containing protein;;								0
Celf_0732	Cfla_0767					1	0	0	0	0	1	2	47	39	1	7.86													47	1	7.86	15332.2	9.94	140	YP_004452259.1;;MarR family transcriptional regulator;;								0
Celf_0956				Y		0	1	0	0	0	1	2	47				47	1	2.16										42	1	2.16	45409.8	11.49	462	YP_004452480.1;;hypothetical protein;;								0
Celf_0240	Cfla_3435					1	0	0	0	0	1	2	45	41	1	5.93													45	1	2.26	37284.5	6.05	354	YP_004451772.1;;uroporphyrinogen decarboxylase;;	0	0	0	0	0	1	1	148
Celf_2509		GT4,GT4				1	0	0	0	1	0	2	45	45	1	0.97										37	1	2.18				89528.5	5.61	827	YP_004454021.1;;group 1 glycosyl transferase;;								0
Celf_2217	Cfla_2107					1	0	0	0	1	0	2	45	36	1	3.31										45	1	3.31				26042.5	5.51	242	YP_004453732.1;;lipoate-protein ligase B;;								0
Celf_2413	Cfla_2279					0	0	1	1	0	0	2	45							45	1	2.97	37	1	3.89							45301.8	4.87	437	YP_004453927.1;;gamma-glutamyl phosphate reductase;;								0
Celf_1812	Cfla_1981					1	1	0	0	0	0	2	45	45	1	1.84	36	1	2.05													52286.7	5.3	488	YP_004453329.1;;glutamate synthase, NADH/NADPH, small subunit;;								0
Celf_1811	Cfla_1982					0	0	0	0	1	1	2	45													45	1	0.97	37	1	0.71	165427	5.46	1539	YP_004453328.1;;glutamate synthase (ferredoxin);;								0
Celf_2341	Cfla_2200					0	0	0	1	0	1	2	44										44	1	2.29				38	1	2.29	53213.3	4.4	524	YP_004453855.1;;Forkhead-associated protein;;	0	0	0	1	0	0	1	38
Celf_0694				Y		0	0	0	0	1	1	2	44													44	1	1.9	42	1	1.9	71474.2	5.52	685	YP_004452221.1;;flagellar biosynthesis protein FlhA;;								0
Celf_0082						0	0	0	1	0	1	2	44										37	1	12.61				44	1	9.24	12930.3	5.37	119	YP_004451619.1;;endoribonuclease L-PSP;;								0
Celf_1317	Cfla_1294					0	0	0	0	1	1	2	44													35	1	4.69	44	1	4.69	23189.3	5.26	213	YP_004452839.1;;winged helix family transcriptional regulator;;								0
Celf_2516	Cfla_2365	GT4	GT2,GT4			1	0	0	0	0	1	2	43	41	1	1.52													43	1	1.74	50864.8	6.3	461	YP_004454028.1;;group 1 glycosyl transferase;;	0	1	0	0	0	1	2	200				136	2	2.99
Celf_3042	Cfla_0887	GT4	GT4			0	0	0	1	1	0	2	43										43	1	1.92	37	1	1.92				44882.1	8.73	416	YP_004454546.1;;hypothetical protein;;	0	0	0	1	0	0	1	41
Celf_0597	Cfla_0664				Y	0	1	0	0	0	1	2	43				43	1	3.94										36	1	3.94	25778.1	5.77	254	YP_004452124.1;;2-C-methyl-D-erythritol 4-phosphate cytidylyltransferase;;								0
Celf_0236	Cfla_3439					0	0	0	1	1	0	2	43										42	1	3.61	43	1	3.61				35285.9	4.94	332	YP_004451769.1;;Porphobilinogen synthase;;								0
Celf_1858	Cfla_1948					1	0	0	0	1	0	2	43	42	1	10.64										43	1	10.64				19568.8	6.62	188	YP_004453375.1;;OsmC family protein;;								0
Celf_2937	Cfla_0953			Y	Y	0	0	1	1	0	0	2	42							39	1	1.15	42	1	1.15							96722.7	5.41	955	YP_004454445.1;;hypothetical protein;;	1	0	0	1	1	0	3	58	36	1	1.18
Celf_2015	Cfla_1814					0	1	0	0	1	0	2	42				42	1	2.18							38	1	2.18				48784.3	5.47	458	YP_004453532.1;;AAA ATPase central domain-containing protein;;	0	0	0	0	0	1	1	48
Celf_2125	Cfla_1726					0	0	0	0	1	1	2	42													37	1	1.89	42	1	1.89	45318	5.37	424	YP_004453640.1;;3'-5' exonuclease;;								0
Celf_3261	Cfla_2981					0	0	1	1	0	0	2	42							42	1	2.45	41	1	2.45							75708.5	5.24	693	YP_004454762.1;;ATP-dependent DNA helicase RecQ;;								0
Celf_0683						0	1	0	0	0	1	2	42				35	1	7.84										42	1	7.84	11062.9	4.7	102	YP_004452210.1;;flagellar FlbD family protein;;								0
Celf_2937	Cfla_0957			Y	Y	0	0	1	1	0	0	2	42							39	1	1.15	42	1	1.15							96722.7	5.41	955	YP_004454445.1;;hypothetical protein;;								0
Celf_0300	Cfla_2785					1	0	0	0	0	1	2	41	41	1	2.72													37	1	2.72	37656.8	8.49	367	YP_004451832.1;;class V aminotransferase;;	0	0	0	1	0	1	2	256
Celf_0427	Cfla_3337					1	0	0	0	1	0	2	41	38	1	3.98										41	1	3.98				23712.7	5.28	226	YP_004451957.1;;LuxR family transcriptional regulator;;	0	0	0	0	0	1	1	35
Celf_2319	Cfla_0222					0	0	1	0	1	0	2	41							37	1	2.24				41	1	2.24				41935.2	5.33	401	YP_004453833.1;;GCN5-like N-acetyltransferase;;								0
Celf_1286	Cfla_2443					0	0	0	1	1	0	2	41										35	1	1.39	41	1	0.78				121244	6.12	1152	YP_004452808.1;;aldehyde dehydrogenase;;								0
Celf_2649	Cfla_1223			Y	Y	0	0	1	0	1	0	2	41							36	1	3.75				41	1	3.75				36739.3	4.81	347	YP_004454160.1;;hypothetical protein;;								0
Celf_0427	Cfla_2842					1	0	0	0	1	0	2	41	38	1	3.98										41	1	3.98				23712.7	5.28	226	YP_004451957.1;;LuxR family transcriptional regulator;;								0
Celf_1139						1	0	0	0	1	0	2	41	35	1	8.22										41	1	8.22				15799	6.06	146	YP_004452661.1;;GCN5-like N-acetyltransferase;;								0
Celf_0233	Cfla_2912	GH6	CBM2,GH6	Y	Y	1	0	0	0	0	1	2	40	40	1	1.47													36	1	1.63	61742.8	7.79	613	YP_004451766.1;;Cellulase;;	1	1	1	1	1	1	6	1074	1074	26	23.63	274	6	9.98
Celf_3078	Cfla_2049			Y	Y	1	0	0	0	1	0	2	40	36	1	1.53										40	1	1.53				63427.4	5.95	590	YP_004454582.1;;ABC transporter-like protein;;	0	1	0	0	0	1	2	39				36	1	1.36
Celf_2141	Cfla_1710					1	0	0	0	1	0	2	40	40	1	2.1										35	1	2.1				45630.5	5.53	429	YP_004453656.1;;deoxyribonuclease/rho motif-related TRAM;;	0	0	0	0	0	1	1	38
Celf_1688	Cfla_0537					1	1	0	0	0	0	2	40	35	1	3.3	40	1	4.8													35374.8	5.18	333	YP_004453207.1;;daunorubicin resistance ABC transporter ATPase subunit;;								0
Celf_3306						0	0	1	0	1	0	2	40							40	1	2.55				36	1	2.55				52639.6	5.1	509	YP_004454807.1;;carbohydrate kinase;;								0
Celf_3111	Cfla_1807					0	0	0	1	0	1	2	40										40	1	8.82				36	1	5.39	21884.5	10.51	204	YP_004454613.1;;hypothetical protein;;								0
Celf_3112						1	0	0	0	1	0	2	40	39	1	3.36										40	1	3.36				25473.3	4.62	238	YP_004454614.1;;hypothetical protein;;								0
Celf_2448	Cfla_2307					1	0	0	0	1	0	2	40	39	1	9.2										40	1	5.75				19510.8	5.49	174	YP_004453961.1;;GCN5-like N-acetyltransferase;;								0
Celf_0235	Cfla_3440					0	1	1	0	0	0	2	40				40	1	1.99	40	1	2.21										46359.7	5.33	452	YP_004451768.1;;glutamate-1-semialdehyde-2,1-aminomutase;;								0
Celf_0856	Cfla_3013					1	0	0	0	0	1	2	39	39	1	2													36	1	2	41295.6	6.2	400	YP_004452381.1;;regulatory protein DeoR;;	1	0	0	1	0	1	3	40	40	1	2.45
Celf_0783	Cfla_3458					0	0	1	0	0	1	2	39							39	1	1.99							35	1	1.06	81033.4	5.23	753	YP_004452310.1;;putative PAS/PAC sensor protein;;								0
Celf_2118	Cfla_1734					0	1	1	0	0	0	2	39				39	1	2.05	35	1	3.64										44664.7	5.44	439	YP_004453633.1;;uroporphyrin-III C-methyltransferase;;								0
Celf_0322	Cfla_0188					0	0	1	0	0	1	2	39							35	1	7.27							39	1	7.27	17589.3	6.15	165	YP_004451854.1;;regulatory protein MarR;;								0
Celf_3456	Cfla_3154	GT2	GT2		Y	0	1	0	0	0	1	2	39				39	1	1.91										38	1	1.56	64608.6	8.45	576	YP_004454955.1;;family 2 glycosyl transferase;;								0
Celf_1220						1	0	0	1	0	0	2	39	39	1	4.52							37	1	7.24							23911.5	8.33	221	YP_004452742.1;;hypothetical protein;;								0
Celf_1256	Cfla_1749					0	0	0	1	1	0	2	39										39	1	2.96	38	1	2.96				38146.6	7.87	371	YP_004452778.1;;ABC transporter-like protein;;								0
Celf_0623	Cfla_2691				Y	0	0	0	1	0	1	2	39										36	1	3.09				39	1	2.32	40113.9	5.5	388	YP_004452150.1;;LacI family transcriptional regulator;;								0
Celf_2815	Cfla_1058					0	1	0	0	0	1	2	39				36	1	1.38										39	1	1.8	79038.3	7.81	724	YP_004454326.1;;transcription termination factor Rho;;								0
Celf_3573	Cfla_0516					1	1	0	0	0	0	2	39	38	1	4.23	39	1	3.44													39646.4	5.63	378	YP_004455069.1;;hypothetical protein;;								0
Celf_2919						0	0	1	0	1	0	2	39							38	1	8.91				39	1	8.91				10891.3	4.33	101	YP_004454428.1;;exodeoxyribonuclease VII, small subunit;;								0
Celf_1496	Cfla_1466					1	0	0	0	1	0	2	38	37	1	7.96										38	1	7.96				12015.3	5.55	113	YP_004453018.1;;nitrogen regulatory protein P-II;;	0	0	0	0	0	1	1	37
Celf_1649	Cfla_1628					0	0	0	1	0	1	2	38										36	1	6.48				38	1	6.48	22508.7	9.95	216	YP_004453168.1;;2'-5' RNA ligase;;								0
Celf_2348	Cfla_2207					0	0	1	1	0	0	2	38							36	1	1.22	38	1	1.33							96923.6	4.98	902	YP_004453862.1;;pyruvate, phosphate dikinase;;								0
Celf_1494	Cfla_1464			Y	Y	0	0	0	1	1	0	2	38										37	1	2.71	38	1	2.71				41969.5	4.8	406	YP_004453016.1;;signal recognition particle-docking protein FtsY;;								0
Celf_2187						0	0	0	0	1	1	2	38													38	1	4.62	36	1	4.62	26413.9	6.52	260	YP_004453702.1;;putative lipoprotein;;								0
Celf_3748	Cfla_0537					0	1	0	0	1	0	2	38				36	1	3.02							38	1	3.02				34441.2	6.33	331	YP_004455241.1;;ABC transporter-like protein;;								0
Celf_3508	Cfla_3549					1	0	0	0	0	1	2	38	35	1	2.59													38	1	2.59	33123.6	5.58	309	YP_004455006.1;;ABC transporter-like protein;;								0
Celf_2311	Cfla_3225	GH13	GH13			1	1	0	0	0	0	2	37	37	1	1.79	35	1	2.45													68081.2	5.38	613	YP_004453825.1;;alpha amylase catalytic region;;	0	0	1	1	0	1	3	94
Celf_1789	Cfla_2004					1	0	0	0	1	0	2	37	37	1	1.83										36	1	1.47				59863.1	5.12	545	YP_004453307.1;;AAA ATPase central domain-containing protein;;	1	1	0	0	0	1	3	395	68	2	1.84	326	5	7.9
Celf_3535	Cfla_0546					1	0	0	0	0	1	2	37	35	1	0.92													37	1	1.62	93022.6	4.91	866	YP_004455033.1;;ATP-dependent chaperone ClpB;;	1	0	0	0	1	1	3	44	44	1	1.27
Celf_0083	Cfla_3167					0	0	1	0	0	1	2	37							35	1	2.65							37	1	3.54	36316.9	5.24	339	YP_004451620.1;;LacI family transcriptional regulator;;	1	0	0	0	0	1	2	49	35	1	2.24
Celf_2142	Cfla_1709			Y	Y	1	0	0	0	1	0	2	37	37	1	1.95										37	1	1.95				71301.6	9.62	667	YP_004453657.1;;hypothetical protein;;	0	1	0	0	0	0	1	36				36	1	1.05
Celf_2156	Cfla_1694					1	0	1	0	0	0	2	37	36	1	0.88				37	1	1.53										95481.1	5.3	914	YP_004453671.1;;GCN5-like N-acetyltransferase;;	0	1	0	0	0	0	1	40				40	1	1.51
Celf_3405	Cfla_3111					1	0	0	0	0	1	2	37	37	1	9.52													36	1	9.52	13901.1	4.86	126	YP_004454905.1;;GntR family transcriptional regulator;;								0
Celf_0581	Cfla_0646					0	0	0	0	1	1	2	37													37	1	2.14	35	1	2.14	46634.5	5.73	468	YP_004452108.1;;ROK family protein;;								0
Celf_3196	Cfla_2939					0	0	1	0	1	0	2	37							36	1	3.75				37	1	3.75				31313.5	9.57	293	YP_004454697.1;;MaoC domain-containing protein dehydratase;;								0
Celf_3142						0	1	0	0	1	0	2	37				37	1	0.95							35	1	1.14				114658	5.31	1050	YP_004454643.1;;hypothetical protein;;								0
Celf_3309						0	0	1	0	0	1	2	37							35	1	8							37	1	8	18894.2	4.58	175	YP_004454810.1;;hypothetical protein;;								0
Celf_1733	Cfla_0502					0	1	0	0	1	0	2	37				35	1	0.89							37	1	0.89				104940	6.19	1012	YP_004453252.1;;winged helix family transcriptional regulator;;								0
Celf_0153	Cfla_0225					1	0	1	0	0	0	2	37	36	1	3.57				37	1	3.57										45408.9	5.59	420	YP_004451688.1;;putative ECF subfamily RNA polymerase sigma-24 subunit;;								0
Celf_3753				Y		0	0	0	0	1	1	2	37													37	1	5.15	35	1	5.15	20377.3	9.58	194	YP_004455246.1;;VanZ family protein;;								0
Celf_3065	Cfla_0198			Y		1	0	0	0	0	1	2	37	36	1	3.48													37	1	3.48	24448.8	6.44	230	YP_004454569.1;;hypothetical protein;;								0
Celf_0435	Cfla_0312					0	0	1	0	1	0	2	37							36	1	3.21				37	1	3.21				32786.4	4.68	312	YP_004451965.1;;cold-shock DNA-binding domain-containing protein;;								0
Celf_0908	Cfla_2739					0	0	0	1	0	1	2	37										35	1	14.58				37	1	14.58	10288.1	4.87	96	YP_004452432.1;;glutaredoxin 2;;								0
Celf_0959				Y		0	0	0	0	1	1	2	37													37	1	2.91	36	1	2.91	44321.5	5.66	447	YP_004452483.1;;hypothetical protein;;								0
Celf_1822	Cfla_1204					0	1	0	0	1	0	2	37				37	1	2.84							35	1	3.9				30346.2	10.74	282	YP_004453339.1;;type 11 methyltransferase;;								0
Celf_1500						0	0	1	1	0	0	2	37							37	1	2.45	37	1	2.45							55423.7	5.13	530	YP_004453022.1;;peptidase M16 domain-containing protein;;								0
Celf_2071	Cfla_1163					0	1	0	0	1	0	2	36				36	1	1.56							35	1	1.56				58560.4	5.77	578	YP_004453586.1;;thiamine pyrophosphate central domain-containing protein;;	1	0	0	0	0	0	1	62	62	2	1.29
Celf_3709	Cfla_0124					0	1	1	0	0	0	2	36				35	1	1.05	36	1	1.05										108717	5.07	1044	YP_004455202.1;;putative exonuclease;;	0	0	0	0	1	0	1	38
Celf_2080	Cfla_0681					1	0	0	0	1	0	2	36	35	1	7.05										36	1	7.05				24065.7	5.73	227	YP_004453595.1;;LuxR family transcriptional regulator;;								0
Celf_1490	Cfla_1460			Y		1	0	0	0	1	0	2	36	36	1	8.27										35	1	9.02				13905.5	10.37	133	YP_004453012.1;;hypothetical protein;;								0
Celf_2988	Cfla_3025					0	0	0	1	1	0	2	36										36	1	2.29	36	1	2.86				37459.3	5.62	350	YP_004454494.1;;LacI family transcriptional regulator;;								0
Celf_3062	Cfla_0198					0	0	0	1	1	0	2	36										36	1	9.52	35	1	5.29				20056.4	5.79	189	YP_004454566.1;;IucA/IucC family protein;;								0
Celf_0677						0	0	0	0	1	1	2	36													35	1	2.1	36	1	2.1	44578.4	4.61	476	YP_004452204.1;;hypothetical protein;;								0
Celf_0224	Cfla_3450					1	0	0	0	1	0	2	36	35	1	10										36	1	10				11018.8	8.25	100	YP_004451757.1;;hypothetical protein;;								0
Celf_0990	Cfla_2670					1	0	0	0	1	0	2	36	35	1	1.03										36	1	1.15				92522	8.87	870	YP_004452514.1;;hypothetical protein;;								0
Celf_2776	Cfla_1090			Y	Y	0	0	0	1	0	1	2	35										35	1	1.82				35	1	1.82	64476.7	5.62	660	YP_004454287.1;;hypothetical protein;;								0
Celf_2135	Cfla_1716					0	0	0	1	1	0	2	35										35	1	6.64	35	1	6.64				23887.6	5.53	226	YP_004453650.1;;NUDIX hydrolase;;								0
Celf_2304	Cfla_2169					1	0	0	0	1	0	2	35	35	1	1.79										35	1	1.34				72315.2	6.93	672	YP_004453818.1;;DNA primase;;								0
Celf_3320						0	1	0	0	0	1	2	35				35	1	2.42										35	1	2.42	53001.8	5.74	495	YP_004454821.1;;Oxidoreductase domain-containing protein;;								0
Celf_2005	Cfla_1824			Y	Y	0	0	1	0	1	0	2	35							35	1	2.44				35	1	2.44				44075.7	8.94	410	YP_004453522.1;;Type II secretion system F domain-containing protein;;								0
Celf_0652	Cfla_0725					0	1	0	0	0	1	2	35				35	1	1.82										35	1	1.82	60768.4	5.48	548	YP_004452179.1;;helicase domain-containing protein;;								0
Celf_2004	Cfla_1825				Y	1	0	0	0	0	0	1	577	577	6	28.76																15782.1	4.93	153	YP_004453521.1;;secretory protein;;								0
Celf_1022	Cfla_2632					1	0	0	0	0	0	1	499	499	7	37.89																20032.7	4.59	190	YP_004452546.1;;adenylate kinase;;								0
Celf_3623	Cfla_2742	GH27	GH27			0	0	0	1	0	0	1	486										486	6	23.82							47904.6	4.83	445	YP_004455118.1;;putative alpha-galactosidase;;								0
Celf_0575	Cfla_0640					0	0	0	1	0	0	1	309										309	3	13.9							30624.2	4.84	295	YP_004452102.1;;nicotinate-nucleotide pyrophosphorylase;;	0	0	0	1	0	0	1	253
Celf_2411	Cfla_2277					0	0	0	0	0	1	1	262																262	7	22.11	21996.4	5.95	199	YP_004453925.1;;nicotinate (nicotinamide) nucleotide adenylyltransferase;;	0	0	0	1	0	1	2	229
Celf_3282	Cfla_3004				Y	0	0	0	0	0	1	1	246																246	5	5.51	62050.7	5.45	599	YP_004454783.1;;Gamma-glutamyltransferase;;								0
Celf_3364	Cfla_3072					0	0	0	0	0	1	1	238																238	4	10.03	36937	5.56	359	YP_004454864.1;;class V aminotransferase;;								0
Celf_1809	Cfla_1984					0	0	0	0	0	1	1	234																234	5	11.03	28517.7	4.67	281	YP_004453326.1;;tryptophan synthase subunit alpha;;								0
Celf_1964	Cfla_1859					0	0	0	0	0	1	1	232																232	3	15.46	21229	4.73	207	YP_004453481.1;;riboflavin synthase subunit alpha;;	0	0	0	0	0	1	1	37
Celf_0559	Cfla_0627			Y	Y	0	0	0	1	0	0	1	212										212	3	2.78							74389.6	5.07	684	YP_004452086.1;;ATP-dependent metalloprotease FtsH;;	0	0	0	0	0	1	1	59
Celf_1631	Cfla_1611					0	1	0	0	0	0	1	201				201	3	5.68													45554.8	4.94	440	YP_004453150.1;;histidinol dehydrogenase;;								0
Celf_0166	Cfla_2261					1	0	0	0	0	0	1	200	200	5	38.93																16597.4	5.48	149	YP_004451701.1;;hypothetical protein;;								0
Celf_2628	Cfla_0292					0	0	0	0	0	1	1	193																193	5	24.52	16057.3	5.01	155	YP_004454139.1;;Enoyl-CoA hydratase;;								0
Celf_0525	Cfla_0589			Y	Y	0	0	0	0	0	1	1	192																192	2	2.31	52078.5	4.03	519	YP_004452052.1;;hypothetical protein;;	1	1	0	1	0	1	4	481	280	7	9.25	204	3	4.62
Celf_3612	Cfla_3193	GH26	GH26	Y	Y	0	0	0	1	0	0	1	182										182	2	8.27							54905.6	5.36	508	YP_004455107.1;;glycoside hydrolase family 26;;	1	1	0	1	0	0	3	110	66	1	2.12	110	3	3.85
Celf_0080	Cfla_3049	GH3	GH3	Y		0	0	1	0	0	0	1	181							181	2	4.69										41033	4.67	405	YP_004451617.1;;glycoside hydrolase family 3 domain-containing protein;;								0
Celf_3540	Cfla_0543					0	0	0	1	0	0	1	180										180	4	28.24							27647.1	4.05	262	YP_004455038.1;;glyoxalase/bleomycin resistance protein/dioxygenase;;								0
Celf_0649						0	0	0	0	1	0	1	178													178	3	13.57				27821.4	4.92	258	YP_004452176.1;;phage shock protein PspA;;								0
Celf_2458	Cfla_2317					1	0	0	0	0	0	1	175	175	3	15.48																25081.4	11.14	239	YP_004453971.1;;IclR family transcriptional regulator;;								0
Celf_2868	Cfla_1017					0	0	0	0	0	1	1	174																174	4	13.74	14407.6	9.77	131	YP_004454377.1;;succinate dehydrogenase, cytochrome b556 subunit;;								0
Celf_1814	Cfla_0067			Y	Y	1	0	0	0	0	0	1	169	169	4	15.77																31943.2	4.92	317	YP_004453331.1;;HAF family extracellular repeat-containing protein;;								0
Celf_2499	Cfla_2380			Y	Y	0	0	0	0	0	1	1	168																168	3	4.74	82737.5	5.85	802	YP_004454012.1;;hypothetical protein;;	1	0	0	0	0	1	2	213	143	2	3.34
Celf_1735	Cfla_2043					0	0	0	0	0	1	1	157																157	3	16.76	18557.1	5.2	179	YP_004453254.1;;PEBP family protein;;	0	0	0	1	0	1	2	178
Celf_2144	Cfla_1707					1	0	0	0	0	0	1	156	156	3	24.11																24192.4	4.56	224	YP_004453659.1;;TrkA-N domain-containing protein;;								0
Celf_1962	Cfla_1861					0	0	0	0	0	1	1	150																150	4	18.06	15467	4.99	155	YP_004453479.1;;6,7-dimethyl-8-ribityllumazine synthase;;	0	1	0	1	0	1	3	397				397	9	25.48
Celf_2020	Cfla_1806					0	1	0	0	0	0	1	150				150	3	7.41													49459.9	5.38	459	YP_004453537.1;;histidyl-tRNA synthetase;;								0
Celf_2308	Cfla_3116			Y	Y	1	0	0	0	0	0	1	149	149	3	13.94																21548.8	4.09	208	YP_004453822.1;;hypothetical protein;;								0
Celf_0189	Cfla_3460				Y	0	0	0	0	1	0	1	147													147	3	3.99				68541.6	4.4	676	YP_004451722.1;;penicillin-binding protein transpeptidase;;								0
Celf_0995	Cfla_2664					0	0	0	0	1	0	1	147													147	4	13.01				13575.7	11.74	123	YP_004452519.1;;30S ribosomal protein S12;;								0
Celf_1847	Cfla_1961					0	0	0	0	1	0	1	144													144	3	10.26				35834.8	6.43	341	YP_004453364.1;;6-phosphofructokinase;;	0	0	0	0	0	1	1	141
Celf_3367	Cfla_0303					0	0	0	0	0	1	1	143																143	4	15.52	30417.6	4.77	290	YP_004454867.1;;aldo/keto reductase;;	0	0	0	0	0	1	1	45
Celf_3616						0	0	0	1	0	0	1	141										141	2	14.61							38301.8	5.04	356	YP_004455111.1;;aminoglycoside phosphotransferase;;								0
Celf_1289	Cfla_2400				Y	1	0	0	0	0	0	1	139	139	2	3.88																37579.2	10.32	335	YP_004452811.1;;binding-protein-dependent transport systems inner membrane component;;	1	0	0	0	1	1	3	52	52	1	2.66
Celf_2271	Cfla_2158					1	0	0	0	0	0	1	138	138	3	29.52																18702.4	4.63	166	YP_004453785.1;;peptide deformylase;;								0
Celf_1144	Cfla_2495			Y	Y	0	0	0	0	1	0	1	136													136	3	6.4				53904.7	4.29	547	YP_004452666.1;;hypothetical protein;;								0
Celf_3076	Cfla_1348					0	0	0	0	0	1	1	134																134	2	15.31	20506.2	4.51	196	YP_004454580.1;;isochorismatase hydrolase;;								0
Celf_2883	Cfla_1005			Y		0	0	0	0	0	1	1	128																128	4	20.53	20031.7	6.75	190	YP_004454392.1;;O-methyltransferase family 3;;								0
Celf_1100	Cfla_2547			Y	Y	0	0	0	1	0	0	1	128										128	3	11.04							16762.8	4.67	163	YP_004452622.1;;hypothetical protein;;								0
Celf_2502	Cfla_2355	GT2	GT2			0	0	0	0	0	1	1	124																124	3	15.51	26384.8	8.64	245	YP_004454015.1;;family 2 glycosyl transferase;;								0
Celf_0398	Cfla_1313	CBM13,PL3	CBM13,PL3	Y	Y	0	0	1	0	0	0	1	121							121	2	6.62										44545	8.89	423	YP_004451928.1;;Pectate lyase;;	1	1	1	1	1	1	6	2216	2106	38	51.63	267	4	11.86
Celf_0966				Y		0	0	1	0	0	0	1	120							120	2	11.74										28734.3	3.69	281	YP_004452490.1;;family 3 extracellular solute-binding protein;;								0
Celf_0485	Cfla_0577			Y	Y	0	0	1	0	0	0	1	119							119	2	2.89										53571.1	4	519	YP_004452012.1;;TAP domain-containing protein;;	0	0	0	1	0	0	1	293
Celf_3172	Cfla_2895					0	0	0	0	0	1	1	116																116	2	8.46	34118.2	5.32	319	YP_004454673.1;;UDP-glucose 4-epimerase;;								0
Celf_1633	Cfla_1614					0	0	0	0	0	1	1	114																114	4	8.42	21542.2	5.97	202	YP_004453152.1;;Imidazoleglycerol-phosphate dehydratase;;	0	0	0	0	0	1	1	120
Celf_3326	Cfla_2130					0	0	0	1	0	0	1	110										110	3	6.7							44343.3	8.02	403	YP_004454827.1;;L-lactate dehydrogenase (cytochrome);;								0
Celf_1024				Y		1	0	0	0	0	0	1	109	109	2	6.8																31548.8	5.55	309	YP_004452548.1;;LPXTG-motif cell wall anchor domain-containing protein;;								0
Celf_1020	Cfla_2640					0	0	0	0	1	0	1	109													109	2	9.7				24167.1	9.97	237	YP_004452544.1;;50S ribosomal protein L15;;								0
Celf_1410	Cfla_1362					0	0	0	0	1	0	1	109													109	1	19.74				15235.9	4.55	152	YP_004452932.1;;PTS system, glucose subfamily, IIA subunit;;								0
Celf_2148	Cfla_1703					0	1	0	0	0	0	1	108				108	3	20													16165.5	5.82	155	YP_004453663.1;;deoxyuridine 5'-triphosphate nucleotidohydrolase Dut;;	0	0	0	1	0	1	2	223
Celf_0868	Cfla_2757				Y	0	0	0	0	0	1	1	108																108	3	11.19	27730.7	5.39	277	YP_004452393.1;;pyrroline-5-carboxylate reductase;;	0	0	0	0	0	1	1	195
Celf_2647	Cfla_1225					0	0	0	0	0	1	1	107																107	2	2.89	33084.5	4.84	311	YP_004454158.1;;aldose 1-epimerase;;	0	0	0	1	0	1	2	339
Celf_1754	Cfla_3169	CE2,CBM2	CE2,CBM2	Y	Y	0	0	1	0	0	0	1	106							106	1	2.81										52175.9	5.08	498	YP_004453273.1;;cellulose-binding family II protein;;	1	0	1	1	1	1	5	1554	1554	25	22.94
Celf_1597	Cfla_1578					1	0	0	0	0	0	1	105	105	1	12.33																16658.6	4.66	146	YP_004453117.1;;response regulator receiver protein;;	0	0	0	0	0	1	1	118
Celf_1824						0	0	0	0	0	1	1	103																103	3	4.25	44097.8	4.89	424	YP_004453341.1;;stress protein;;								0
Celf_3346						0	0	0	0	1	0	1	102													102	1	6.09				30363.9	5.56	279	YP_004454846.1;;4-deoxy-L-threo-5-hexosulose-uronateketol-isomerase;;								0
Celf_2498	Cfla_2381			Y	Y	1	0	0	0	0	0	1	102	102	1	9.6																17909.9	4.34	177	YP_004454011.1;;hypothetical protein;;								0
Celf_0977	Cfla_2688					0	0	0	1	0	0	1	101										101	1	4.01							39098.4	6.09	374	YP_004452501.1;;UDP-N-acetylenolpyruvoylglucosamine reductase domain-containing protein;;								0
Celf_2505	Cfla_2350					1	0	0	0	0	0	1	100	100	2	10.99																29835	4.97	282	YP_004454017.1;;dTDP-4-dehydrorhamnose reductase;;	0	0	0	1	0	0	1	138
Celf_0736	Cfla_0771					0	0	0	1	0	0	1	99										99	1	5.39							38884.1	5.52	371	YP_004452263.1;;phosphoserine aminotransferase;;	0	0	0	1	0	1	2	85
Celf_2877	Cfla_1011					0	0	0	0	0	1	1	99																99	2	8.82	21729.1	5.16	204	YP_004454386.1;;phosphoesterase HXTX;;								0
Celf_2893	Cfla_0994					0	0	0	0	0	1	1	98																98	1	4.7	40142.8	5.16	383	YP_004454402.1;;succinyldiaminopimelate transaminase;;	0	0	0	1	0	0	1	51
Celf_1268	Cfla_1776			Y		0	0	0	0	0	1	1	97																97	2	7.14	25416.5	4.65	252	YP_004452790.1;;cobalamin (vitamin B12) biosynthesis CbiX protein;;	0	0	0	0	0	1	1	80
Celf_3551		GH35				0	0	0	0	0	1	1	96																96	2	3.53	84080.1	5.79	793	YP_004455049.1;;glycoside hydrolase family 35;;								0
Celf_1430	Cfla_1393					1	0	0	0	0	0	1	95	95	1	6.34																21858.8	4.99	205	YP_004452952.1;;endopeptidase Clp;;	1	1	0	0	0	1	3	60	48	2	5.34	49	2	5.34
Celf_2169	Cfla_2064			Y	Y	0	0	0	0	0	1	1	95																95	2	1.35	69303.1	4.9	667	YP_004453684.1;;serine/threonine protein kinase with PASTA sensor(s);;	1	0	0	0	0	0	1	226	226	3	7.55
Celf_3020	Cfla_0912					0	0	0	1	0	0	1	95										95	1	5.68							32797.9	4.68	317	YP_004454524.1;;Ppx/GppA phosphatase;;								0
Celf_2774	Cfla_1092					1	0	0	0	0	0	1	94	94	1	4.47																33136.1	4.54	313	YP_004454285.1;;Thioredoxin domain-containing protein;;								0
Celf_2514	Cfla_2382					0	0	0	0	1	0	1	92													92	3	10.57				37371.6	5.12	331	YP_004454026.1;;dTDP-glucose 4,6-dehydratase;;								0
Celf_3244						0	0	1	0	0	0	1	92							92	1	15.21										30918.9	4.43	309	YP_004454745.1;;phosphoenolpyruvate-protein phosphotransferase;;								0
Celf_1260	Cfla_2413					0	0	0	0	0	1	1	91																91	2	15.54	15746.2	5.3	148	YP_004452782.1;;histidine triad (HIT) protein;;								0
Celf_1450						0	0	0	0	0	1	1	91																91	2	8.54	34269.7	4.91	328	YP_004452972.1;;LPPG domain-containing protein containing protein;;								0
Celf_2670	Cfla_1203					0	0	0	0	0	1	1	91																91	1	4.65	27596.2	5.07	258	YP_004454181.1;;HAD-superfamily hydrolase;;								0
Celf_2503	Cfla_2354			Y	Y	1	0	0	0	0	0	1	90	90	1	6.85																15398.3	4.56	146	YP_004454016.1;;hypothetical protein;;								0
Celf_2489	Cfla_2345			Y	Y	1	0	0	0	0	0	1	88	88	1	2.74																53290.4	4.16	547	YP_004454002.1;;hypothetical protein;;								0
Celf_0758				Y		1	0	0	0	0	0	1	86	86	1	13.89																11500.8	7.7	108	YP_004452285.1;;hypothetical protein;;								0
Celf_2126	Cfla_1725					0	0	0	1	0	0	1	83										83	1	3.16							43263	5.25	412	YP_004453641.1;;acetyl-CoA acetyltransferase;;								0
Celf_1145	Cfla_2494			Y	Y	0	0	0	0	1	0	1	83													83	1	4.69				35214.7	3.8	320	YP_004452667.1;;hypothetical protein;;								0
Celf_0213						0	0	0	0	0	1	1	82																82	2	5.91	41845.8	5.87	389	YP_004451746.1;;citrate lyase beta subunit;;								0
Celf_2108	Cfla_0680					0	0	0	0	0	1	1	81																81	1	5.93	26706.5	5.19	253	YP_004453623.1;;xylose isomerase domain-containing protein;;								0
Celf_1676	Cfla_1658					0	0	0	0	1	0	1	80													80	1	4.1				30740.1	5.25	293	YP_004453195.1;;ATP-NAD/AcoX kinase;;								0
Celf_3485	Cfla_0482					1	0	0	0	0	0	1	79	79	1	4.27																22763.2	5.1	211	YP_004454983.1;;uracil phosphoribosyltransferase;;	0	0	0	1	0	1	2	580
Celf_2576				Y		0	0	0	0	1	0	1	78													78	1	9.38				13764.2	5.94	128	YP_004454088.1;;hypothetical protein;;								0
Celf_2548						0	0	0	0	0	1	1	77																77	2	12.25	21170.8	4.59	204	YP_004454060.1;;hypothetical protein;;								0
Celf_3278	Cfla_3527					0	0	0	0	0	1	1	77																77	1	5.6	26098.6	4.82	250	YP_004454779.1;;alpha/beta hydrolase fold protein;;								0
Celf_0314	Cfla_0153					0	0	0	0	0	1	1	76																76	1	5	21727.1	5.82	200	YP_004451846.1;;GCN5-like N-acetyltransferase;;								0
Celf_1151	Cfla_2489					0	0	0	1	0	0	1	76										76	2	11.39							43852.6	5.35	395	YP_004452673.1;;galactose-1-phosphate uridylyltransferase;;								0
Celf_0405	Cfla_2852					0	1	0	0	0	0	1	75				75	1	5.7													28735.1	4.57	263	YP_004451935.1;;Activator of Hsp90 ATPase 1 family protein;;	0	0	0	0	0	1	1	323
Celf_3570	Cfla_0128			Y		0	0	0	0	1	0	1	74													74	1	2.99				34503	4.4	334	YP_004455066.1;;hypothetical protein;;								0
Celf_3409						0	0	0	0	0	1	1	73																73	1	5.38	28457.4	5.47	260	YP_004454908.1;;hypothetical protein;;								0
Celf_0419	Cfla_0379					0	0	1	0	0	0	1	73							73	2	4.89										33668.1	6.87	327	YP_004451949.1;;regulatory protein MerR;;								0
Celf_1662	Cfla_1642			Y		0	0	0	0	0	1	1	72																72	1	2.23	40334.2	4.43	404	YP_004453181.1;;arginine biosynthesis bifunctional protein ArgJ;;								0
Celf_3464	Cfla_0812			Y		1	0	0	0	0	0	1	71	71	2	3.12																32789.5	7.95	321	YP_004454963.1;;ErfK/YbiS/YcfS/YnhG family protein;;								0
Celf_2365	Cfla_2224					0	0	1	0	0	0	1	70							70	1	2.95										48181.8	4.88	440	YP_004453879.1;;helix-turn-helix domain-containing protein;;								0
Celf_0641	Cfla_0691					0	0	0	0	0	1	1	68																68	1	2.46	44656	5.22	407	YP_004452168.1;;class I and II aminotransferase;;	0	1	0	1	0	1	3	271				271	8	11.95
Celf_3270	Cfla_2997	GH39	GH39			0	0	0	0	0	1	1	68																68	2	2.69	60576.6	5.38	558	YP_004454771.1;;Xylan 1,4-beta-xylosidase;;	0	1	0	0	1	1	3	125				59	1	1.75
Celf_1150	Cfla_2490					0	0	1	0	0	0	1	68							68	1	4.9										41862.1	4.8	408	YP_004452672.1;;galactokinase;;	1	0	0	0	0	1	2	60	40	1	1.71
Celf_2575	Cfla_1981					0	0	0	0	0	1	1	68																68	2	1.1	117331	5.16	1088	YP_004454087.1;;hydrogenase, Fe-only;;								0
Celf_0907	Cfla_2740					0	0	0	0	0	1	1	68																68	2	2.38	31914.8	9.5	294	YP_004452431.1;;HAD-superfamily hydrolase;;								0
Celf_3619	Cfla_3199			Y	Y	0	0	0	0	1	0	1	67													67	1	23.89				11945.1	6.25	113	YP_004455114.1;;hypothetical protein;;								0
Celf_0034	Cfla_0030					0	0	0	0	0	1	1	66																66	1	5.52	19237.3	10.88	181	YP_004451573.1;;FHA domain-containing protein;;								0
Celf_3176	Cfla_2903			Y	Y	0	0	0	0	1	0	1	64													64	1	9.56				14021.9	6.24	136	YP_004454677.1;;hypothetical protein;;								0
Celf_1777	Cfla_2012					0	0	0	0	0	1	1	64																64	1	3.44	33816.7	5.48	320	YP_004453295.1;;aldo/keto reductase;;								0
Celf_2703	Cfla_3416			Y		0	1	0	0	0	0	1	64				64	1	4.92													19048.8	8.88	183	YP_004454214.1;;hypothetical protein;;								0
Celf_2967	Cfla_0918					0	0	0	0	1	0	1	63													63	1	3.48				30171.8	5.34	287	YP_004454475.1;;Siderophore-interacting protein;;	1	1	1	0	0	1	4	56	41	1	6.23	56	2	6.23
Celf_2797	Cfla_1074			Y	Y	0	0	0	0	0	1	1	63																63	1	5.8	14962.8	10.64	138	YP_004454308.1;;hypothetical protein;;								0
Celf_2193	Cfla_2084					1	0	0	0	0	0	1	62	62	1	9.48																12518	4.2	116	YP_004453708.1;;iron-sulfur cluster assembly accessory protein;;								0
Celf_2884	Cfla_1004			Y	Y	1	0	0	0	0	0	1	61	61	1	2.26																54350.6	5.74	530	YP_004454393.1;;peptidase M17 leucyl aminopeptidase domain-containing protein;;	1	1	0	1	0	1	4	161	62	3	1.69	142	2	4.14
Celf_1003	Cfla_2657					0	0	0	0	1	0	1	61													61	1	11				11012	10.06	100	YP_004452527.1;;50S ribosomal protein L25/L23;;	0	0	0	0	0	1	1	46
Celf_1619	Cfla_1598					0	0	0	0	1	0	1	61													61	1	6.46				43291.5	4.52	418	YP_004453138.1;;cell division protein FtsZ;;	0	0	0	1	0	0	1	44
Celf_1034	Cfla_2620					0	0	0	0	0	1	1	61																61	2	3.8	33553.2	8.37	316	YP_004452558.1;;tRNA pseudouridine synthase A;;								0
Celf_2367	Cfla_2226					0	0	0	0	0	1	1	60																60	2	3.72	26692	6.6	242	YP_004453881.1;;diguanylate phosphodiesterase;;								0
Celf_1035	Cfla_2619					1	0	0	0	0	0	1	60	60	1	30.46																16825.8	4.16	151	YP_004452559.1;;hypothetical protein;;								0
Celf_1438	Cfla_1397					1	0	0	0	0	0	1	60	60	1	2.51																42361.9	4.91	399	YP_004452960.1;;hypothetical protein;;								0
Celf_2675	Cfla_1197			Y	Y	0	0	0	0	0	1	1	60																60	2	2.43	38147	9.71	370	YP_004454186.1;;hypothetical protein;;								0
Celf_1129	Cfla_2507					0	0	0	0	1	0	1	60													60	2	4.85				18077.4	5.01	165	YP_004452651.1;;GCN5-like N-acetyltransferase;;								0
Celf_2756	Cfla_1104					0	0	0	0	1	0	1	59													59	2	3.96				35570.1	4.8	328	YP_004454267.1;;aminoglycoside phosphotransferase;;	0	0	0	1	0	1	2	136
Celf_2529	Cfla_2391					0	0	0	0	1	0	1	59													59	1	4.64				24949.2	5.15	237	YP_004454041.1;;LuxR family transcriptional regulator;;								0
Celf_1195						0	0	0	0	0	1	1	59																59	2	2.58	41385.6	6.52	388	YP_004452717.1;;FAD dependent oxidoreductase;;								0
Celf_1808	Cfla_1985					0	0	0	0	0	1	1	58																58	1	3.2	46580.7	5.32	438	YP_004453325.1;;tryptophan synthase subunit beta;;	0	0	0	0	1	0	1	35
Celf_1990						0	0	0	0	0	1	1	58																58	2	7.53	15620	5.22	146	YP_004453507.1;;3-dehydroquinate dehydratase;;								0
Celf_1533	Cfla_1511					0	0	1	0	0	0	1	58							58	1	6.67										16170.2	4.78	150	YP_004453054.1;;ribosome-binding factor A;;								0
Celf_0426	Cfla_2843			Y	Y	0	0	0	0	0	1	1	57																57	2	2.82	51164.1	8.63	497	YP_004451956.1;;integral membrane sensor signal transduction histidine kinase;;	0	1	1	1	0	0	3	42				42	1	3.15
Celf_1800	Cfla_1993					0	0	0	0	0	1	1	57																57	1	11.59	14753.2	5.81	138	YP_004453317.1;;phosphoribosyl-AMP cyclohydrolase;;	0	0	0	0	0	1	1	48
Celf_1219	Cfla_1194					0	0	0	0	1	0	1	56													56	2	1.33				79780.6	5.18	752	YP_004452741.1;;hypothetical protein;;								0
Celf_3710	Cfla_0123					0	0	0	0	1	0	1	56													56	2	2.96				42979.4	5.82	405	YP_004455203.1;;nuclease SbcCD, D subunit;;								0
Celf_1397	Cfla_1369	GH77	GH77			0	0	0	0	1	0	1	56													56	1	1.69				77807.8	4.98	712	YP_004452919.1;;4-alpha-glucanotransferase;;								0
Celf_1840	Cfla_1968			Y		0	0	0	0	0	1	1	56																56	1	11.11	13679.9	6.73	117	YP_004453357.1;;hypothetical protein;;								0
Celf_1879						0	0	0	0	1	0	1	55													55	2	6.56				18802.8	12.69	183	YP_004453396.1;;plectin;;								0
Celf_3746	Cfla_0540			Y	Y	0	0	0	1	0	0	1	54										54	1	1.37							103334	4.76	1019	YP_004455239.1;;LPXTG-motif cell wall anchor domain-containing protein;;	1	1	0	0	1	0	3	352	239	4	7.65	352	6	7.65
Celf_1624	Cfla_1603					0	0	0	0	1	0	1	54													54	1	5.3				16230	4.54	151	YP_004453143.1;;TraR/DksA family transcriptional regulator;;								0
Celf_2452	Cfla_2311			Y		0	0	0	0	0	1	1	53																53	1	3.12	39918	5.35	384	YP_004453965.1;;Cys/Met metabolism pyridoxal-phosphate-dependent protein;;	0	0	0	0	0	1	1	50
Celf_0404	Cfla_0242	CE1,CBM2	CE1,CBM2	Y	Y	0	0	1	0	0	0	1	52							52	1	3.7										44534.3	8.7	433	YP_004451934.1;;cellulose-binding family II protein;;	1	1	1	1	1	1	6	682	653	14	17.67	682	16	10.74
Celf_2151	Cfla_1700					0	1	0	0	0	0	1	52				52	1	2.82													29758.3	4.94	284	YP_004453666.1;;inositol monophosphatase;;	0	0	0	0	0	1	1	120
Celf_1870	Cfla_1937					1	0	0	0	0	0	1	52	52	1	3.61																33483.6	5.28	305	YP_004453387.1;;glucose-6-phosphate dehydrogenase subunit;;								0
Celf_2560						0	0	0	0	0	1	1	52																52	2	14.23	25316.2	6.6	239	YP_004454072.1;;regulatory protein TetR;;								0
Celf_0820	Cfla_2829					0	0	0	0	1	0	1	52													52	2	4.6				43331.7	5.36	391	YP_004452347.1;;luciferase-like protein;;								0
Celf_1703						0	0	0	0	1	0	1	52													52	2	7.49				19234.1	4.91	187	YP_004453222.1;;GCN5-like N-acetyltransferase;;								0
Celf_2444	Cfla_2303					0	0	0	0	0	1	1	52																52	1	4.37	24124.9	5.82	229	YP_004453957.1;;ABC transporter-like protein;;								0
Celf_1346	Cfla_0646					0	1	0	0	0	0	1	52				52	2	3.32													39889	5.41	392	YP_004452868.1;;ROK family protein;;								0
Celf_1292	Cfla_2397					0	0	0	0	0	1	1	51																51	1	1.56	55060.6	5.59	512	YP_004452814.1;;signal transduction histidine kinase;;								0
Celf_2023	Cfla_1803					0	0	0	0	1	0	1	51													51	1	1.4				68074.9	4.55	644	YP_004453540.1;;hypothetical protein;;								0
Celf_2261	Cfla_2145					0	0	0	0	0	1	1	51																51	2	7.1	16668.3	4.59	155	YP_004453775.1;;alkyl hydroperoxide reductase/ Thiol specific antioxidant/ Mal allergen;;								0
Celf_0701	Cfla_0578					0	0	0	1	0	0	1	51										51	2	1.48							125939	5.02	1151	YP_004452228.1;;hypothetical protein;;								0
Celf_0596	Cfla_0663					1	0	0	0	0	0	1	50	50	2	5																17799.4	5.12	160	YP_004452123.1;;CarD family transcriptional regulator;;								0
Celf_0055						0	0	0	1	0	0	1	50										50	2	6.88							25836.5	5.12	247	YP_004451593.1;;NADP oxidoreductase coenzyme F420-dependent;;								0
Celf_1165	Cfla_2474					0	0	0	0	0	1	1	49																49	1	0.84	112168	5.32	1077	YP_004452687.1;;UvrD/REP helicase;;	0	0	0	0	0	1	1	50
Celf_1160	Cfla_2478					0	0	0	1	0	0	1	49										49	1	2.54							61966.8	6.9	590	YP_004452682.1;;DEAD/DEAH box helicase domain-containing protein;;	1	0	0	0	0	0	1	37	37	1	1.84
Celf_3431	Cfla_2823					1	0	0	0	0	0	1	49	49	1	7.17																33131.4	10.2	307	YP_004454930.1;;NERD domain-containing protein;;								0
Celf_0621	Cfla_0679			Y	Y	0	0	0	0	0	1	1	49																49	1	2.29	32205.9	4.24	306	YP_004452148.1;;DsbA oxidoreductase;;								0
Celf_2989	Cfla_1049					0	0	0	0	1	0	1	49													49	2	3.13				39733.2	4.69	383	YP_004454495.1;;lactaldehyde reductase;;								0
Celf_2816	Cfla_1057					0	0	0	0	0	1	1	49																49	1	5.12	33310.5	5.88	332	YP_004454327.1;;homoserine kinase;;								0
Celf_1318	Cfla_1295			Y	Y	0	0	1	0	0	0	1	49							49	2	4.29										45764.6	5.22	443	YP_004452840.1;;integral membrane sensor signal transduction histidine kinase;;								0
Celf_0752	Cfla_1276					1	0	0	0	0	0	1	48	48	1	1.38																52634	6.72	506	YP_004452279.1;;hypothetical protein;;	0	1	0	0	0	0	1	52				52	1	2.46
Celf_0980	Cfla_2684			Y	Y	0	0	0	0	1	0	1	48													48	2	2.36				56081.6	5.96	509	YP_004452504.1;;integral membrane sensor signal transduction histidine kinase;;	1	0	0	0	0	0	1	47	47	2	1.95
Celf_0156	Cfla_2271			Y		0	0	1	0	0	0	1	48							48	2	1.74										52769.7	5.54	517	YP_004451691.1;;coagulation factor 5/8 type domain-containing protein;;								0
Celf_3796	Cfla_3715			Y	Y	1	0	0	0	0	0	1	48	48	2	1.65																56122.6	10.6	544	YP_004455288.1;;integral membrane protein MviN;;								0
Celf_2259	Cfla_2143					0	0	0	1	0	0	1	47										47	1	3.27							41195.1	5.36	398	YP_004453773.1;;hypothetical protein;;	0	0	0	0	0	1	1	39
Celf_1647	Cfla_1626					0	0	0	0	1	0	1	47													47	1	10.24				14350.9	11.11	127	YP_004453166.1;;50S ribosomal protein L20;;								0
Celf_1064						0	0	0	0	0	1	1	47																47	1	5.94	22280.7	5.5	219	YP_004452588.1;;hypothetical protein;;								0
Celf_2248				Y		0	0	0	0	1	0	1	47													47	1	10.4				20053.1	3.99	202	YP_004453763.1;;hypothetical protein;;								0
Celf_1171	Cfla_2469					0	0	0	0	1	0	1	47													47	1	1.17				73360.3	7.86	686	YP_004452693.1;;UvrD/REP helicase;;								0
Celf_1849	Cfla_1959					0	0	0	0	0	1	1	47																47	2	4.78	21705.5	4.69	209	YP_004453366.1;;dephospho-CoA kinase;;								0
Celf_1856	Cfla_1950	GH15	GH15			0	0	1	0	0	0	1	47							47	1	1.95										68297.4	5.2	616	YP_004453373.1;;glycoside hydrolase 15-like protein;;								0
Celf_3693	Cfla_1000					0	0	0	0	1	0	1	46													46	1	6.67				17666.2	5.49	180	YP_004455187.1;;hypothetical protein;;	0	0	0	0	0	1	1	145
Celf_0185	Cfla_2255					0	0	0	0	1	0	1	46													46	1	3.86				22322.1	6.33	207	YP_004451718.1;;LuxR family transcriptional regulator;;								0
Celf_3171	Cfla_2061					1	0	0	0	0	0	1	45	45	2	2.72																37976.1	4.97	367	YP_004454672.1;;polyprenyl synthetase;;								0
Celf_1448	Cfla_1417					0	0	1	0	0	0	1	45							45	1	5.76										20117.2	5.36	191	YP_004452970.1;;HhH-GPD family protein;;								0
Celf_2840	Cfla_1041					0	0	0	0	1	0	1	45													45	1	2.79				56927.2	5.06	537	YP_004454349.1;;carboxyl transferase;;								0
Celf_1390	Cfla_1357					0	0	0	0	0	1	1	45																45	1	3	38006.1	10.24	333	YP_004452912.1;;DNA topoisomerase;;								0
Celf_2929				Y		0	0	0	0	1	0	1	45													45	1	4.25				35809.8	4.95	353	YP_004454438.1;;peptidoglycan-binding domain 1 protein;;								0
Celf_1287	Cfla_1193					0	0	0	0	0	1	1	44																44	1	4.03	36301.9	4.94	347	YP_004452809.1;;LacI family transcriptional regulator;;	1	0	0	0	1	0	2	36	36	1	3.58
Celf_0392						0	0	0	0	1	0	1	44													44	1	3.5				22097.4	5.98	200	YP_004451922.1;;type IV pilus assembly PilZ;;								0
Celf_2531	Cfla_2393			Y	Y	0	0	1	0	0	0	1	44							44	1	1.31										84538.6	4.55	837	YP_004454043.1;;hypothetical protein;;								0
Celf_1667	Cfla_1647					1	0	0	0	0	0	1	44	44	1	1.69																44752.8	4.88	413	YP_004453186.1;;argininosuccinate synthase;;								0
Celf_1232				Y		0	0	0	0	0	1	1	44																44	1	8.13	12154.7	9.18	123	YP_004452754.1;;Camphor resistance CrcB protein;;								0
Celf_0120				Y		0	0	0	0	1	0	1	44													44	1	7.64				15906.5	10.29	144	YP_004451657.1;;hypothetical protein;;								0
Celf_3348				Y		1	0	0	0	0	0	1	44	44	1	3.77																22837.9	4.85	212	YP_004454848.1;;Tripartite ATP-independent periplasmic transporter DctQ component;;								0
Celf_1287	Cfla_2402					0	0	0	0	0	1	1	44																44	1	4.03	36301.9	4.94	347	YP_004452809.1;;LacI family transcriptional regulator;;								0
Celf_2659	Cfla_1213					0	0	0	0	1	0	1	44													44	1	4.46				22072.5	6.24	202	YP_004454170.1;;PadR-like family transcriptional regulator;;								0
Celf_3528	Cfla_0549					0	0	0	1	0	0	1	44										44	1	6.08							29258.7	5.06	263	YP_004455026.1;;exodeoxyribonuclease III Xth;;								0
Celf_3764						0	0	0	0	0	1	1	44																44	1	6.73	11561.1	7.85	104	YP_004455257.1;;hypothetical protein;;								0
Celf_2511	Cfla_2365	GT2,GT2	GT2,GT4	Y		0	0	0	0	0	1	1	43																43	1	2	54402.8	4.95	501	YP_004454023.1;;family 2 glycosyl transferase;;	0	1	0	0	0	1	2	200				136	2	2.99
Celf_0573	Cfla_0637					0	0	0	0	0	1	1	43																43	1	1.9	59800.3	5.84	578	YP_004452100.1;;L-aspartate oxidase;;	0	0	0	0	0	1	1	38
Celf_1707	Cfla_1679			Y	Y	0	0	0	0	0	1	1	43																43	1	4.19	21960.5	11.79	215	YP_004453226.1;;cobalt transport protein;;	0	0	0	0	1	0	1	35
Celf_2150	Cfla_1701					1	0	0	0	0	0	1	43	43	1	17.17																10945	4.29	99	YP_004453665.1;;hypothetical protein;;								0
Celf_2567						0	0	0	0	1	0	1	43													43	1	6.42				12176	4.84	109	YP_004454079.1;;hypothetical protein;;								0
Celf_3421	Cfla_0777					0	0	0	0	1	0	1	43													43	1	7.28				16199.7	6.12	151	YP_004454920.1;;AsnC family transcriptional regulator;;								0
Celf_0567	Cfla_0395					0	0	0	0	1	0	1	43													43	1	3.81				30259.8	5	289	YP_004452094.1;;ECF subfamily RNA polymerase sigma-24 subunit;;								0
Celf_1967	Cfla_1856					1	0	0	0	0	0	1	43	43	1	2.11																59135.9	9	568	YP_004453484.1;;Fmu (Sun) domain-containing protein;;								0
Celf_1933	Cfla_1887					0	0	0	0	1	0	1	43													43	1	1.94				51594.4	4.01	516	YP_004453450.1;;hypothetical protein;;								0
Celf_2446	Cfla_2305					0	0	0	0	1	0	1	43													43	1	1.97				50107	4.89	507	YP_004453959.1;;Dak phosphatase;;								0
Celf_3266	Cfla_2982				Y	1	0	0	0	0	0	1	43	43	1	3.31																37594.9	9.63	362	YP_004454767.1;;LacI family transcriptional regulator;;								0
Celf_0671				Y		0	0	0	0	0	1	1	43																43	1	1.87	54876.1	4.32	535	YP_004452198.1;;flagellar M-ring protein FliF;;								0
Celf_1384	Cfla_1352					0	0	0	0	1	0	1	43													43	1	1.79				61979	5.07	560	YP_004452906.1;;ABC transporter-like protein;;								0
Celf_0920	Cfla_2727					0	0	0	0	1	0	1	43													43	1	2.52				43621.3	8.57	436	YP_004452444.1;;AMP-dependent synthetase and ligase;;								0
Celf_2944	Cfla_0944					0	0	0	0	0	1	1	43																43	1	3.87	29426.6	6.54	284	YP_004454452.1;;nitrilase/cyanide hydratase and apolipoprotein N-acyltransferase;;								0
Celf_1143	Cfla_2496					0	0	0	1	0	0	1	43										43	1	5.02							25691.6	5.35	239	YP_004452665.1;;ABC transporter-like protein;;								0
Celf_1535						0	0	0	0	0	1	1	43																43	1	5.06	19122.8	5.32	178	YP_004453056.1;;regulatory protein TetR;;								0
Celf_3251	Cfla_2400			Y	Y	0	1	0	0	0	0	1	42				42	1	3.18													35315.6	9.74	314	YP_004454752.1;;binding-protein-dependent transport systems inner membrane component;;	1	0	0	0	1	1	3	52	52	1	2.66
Celf_1466	Cfla_1441			Y	Y	0	1	0	0	0	0	1	42				42	1	1.49													64279.5	9.34	606	YP_004452988.1;;ABC transporter-like protein;;	0	1	0	0	0	0	1	36				36	1	1.32
Celf_3229	Cfla_2580			Y	Y	0	0	1	0	0	0	1	42							42	1	11.4										35848.8	3.82	342	YP_004454730.1;;periplasmic binding protein;;	0	0	0	0	0	1	1	35
Celf_0377	Cfla_2144					0	0	0	1	0	0	1	42										42	1	7.28							37081.9	5.12	357	YP_004451909.1;;alcohol dehydrogenase zinc-binding domain-containing protein;;								0
Celf_2124	Cfla_1727					1	0	0	0	0	0	1	42	42	1	9.03																14988.2	11.2	144	YP_004453639.1;;LuxR family transcriptional regulator;;								0
Celf_1080				Y		1	0	0	0	0	0	1	42	42	1	2.37																51237.3	6.6	506	YP_004452602.1;;PTS system, fructose subfamily, IIC subunit;;								0
Celf_2147	Cfla_1704					0	0	1	0	0	0	1	42							42	1	6.67										25252.1	4.83	240	YP_004453662.1;;hypothetical protein;;								0
Celf_1222						0	0	0	0	1	0	1	42													42	1	4.47				25982.6	7.24	246	YP_004452744.1;;hypothetical protein;;								0
Celf_1726	Cfla_3237					0	0	0	0	1	0	1	42													42	1	3.03				31783	4.58	297	YP_004453245.1;;short-chain dehydrogenase/reductase SDR;;								0
Celf_2496		GT2		Y		0	0	0	1	0	0	1	42										42	1	3.5							36205.1	7.88	343	YP_004454009.1;;family 2 glycosyl transferase;;								0
Celf_0411	Cfla_3569					0	1	0	0	0	0	1	42				42	1	3.78													25611	5.05	238	YP_004451941.1;;protein tyrosine/serine phosphatase;;								0
Celf_2405	Cfla_3573					0	1	0	0	0	0	1	42				42	1	2.89													32584.1	10.06	311	YP_004453919.1;;short-chain dehydrogenase/reductase SDR;;								0
Celf_3575						0	0	0	0	1	0	1	42													42	1	10.11				19715.8	5.19	188	YP_004455071.1;;hypothetical protein;;								0
Celf_0757	Cfla_0041					0	0	0	0	1	0	1	42													42	1	4.42				20635.9	5.71	181	YP_004452284.1;;hypothetical protein;;								0
Celf_0204	Cfla_0916					0	0	0	0	0	1	1	42																42	1	2.38	48606.1	11.08	463	YP_004451737.1;;FAD-dependent pyridine nucleotide-disulfide oxidoreductase;;								0
Celf_1385	Cfla_1353					0	1	0	0	0	0	1	42				42	1	1.54													73421.2	5.62	715	YP_004452907.1;;putative ABC transporter;;								0
Celf_1818						1	0	0	0	0	0	1	42	42	1	3.8																25596.2	5.8	237	YP_004453335.1;;FR47 domain-containing protein;;								0
Celf_0928	Cfla_2722					0	0	0	0	0	1	1	41																41	1	2.57	63016.5	8.76	622	YP_004452452.1;;2-succinyl-6-hydroxy-2, 4-cyclohexadiene-1-carboxylic acid synthase/2-oxoglutarate decarboxylase;;	0	1	0	0	0	0	1	56				56	2	1.08
Celf_1555	Cfla_1532				Y	1	0	0	0	0	0	1	41	41	1	4.17																29267.2	4.69	288	YP_004453076.1;;beta-lactamase fold-like Zn-dependent hydrolase;;	0	0	0	1	0	0	1	51
Celf_2750	Cfla_1114					0	0	0	0	0	1	1	41																41	1	2.11	44776.5	5.98	426	YP_004454261.1;;GCN5-like N-acetyltransferase;;								0
Celf_2547	Cfla_2426					0	0	0	0	0	1	1	41																41	1	1.84	52480.5	5.27	490	YP_004454059.1;;glutamate synthase, NADH/NADPH, small subunit;;								0
Celf_3159						0	0	0	0	1	0	1	41													41	1	5.43				22874.5	5.32	221	YP_004454660.1;;hypothetical protein;;								0
Celf_3162	Cfla_0543					0	0	0	0	1	0	1	41													41	1	3.26				29571.5	4.5	276	YP_004454663.1;;glyoxalase/bleomycin resistance protein/dioxygenase;;								0
Celf_3664	Cfla_0348					0	0	0	0	0	1	1	41																41	1	6.12	21002.2	10.65	196	YP_004455158.1;;Resolvase domain-containing protein;;								0
Celf_2172	Cfla_2067					0	0	0	0	1	0	1	41													41	1	4.25				27982.8	9.76	259	YP_004453687.1;;phospholipid/glycerol acyltransferase;;								0
Celf_1717	Cfla_1689					0	0	0	0	1	0	1	41													41	1	3.46				23987.5	4.58	231	YP_004453236.1;;phosphoserine phosphatase SerB;;								0
Celf_1756	Cfla_2029					0	0	0	0	1	0	1	41													41	1	2.04				54351	5.01	490	YP_004453275.1;;hypothetical protein;;								0
Celf_1186	Cfla_3361	GH13	GH13			1	0	0	0	0	0	1	41	41	1	1.75																54745.1	5.35	513	YP_004452708.1;;alpha amylase catalytic region;;								0
Celf_2645						0	0	0	0	0	1	1	41																41	1	4.59	21750.1	5.48	196	YP_004454156.1;;TetR family transcriptional regulator;;								0
Celf_2642	Cfla_2041					0	0	0	0	1	0	1	41													41	1	7.58				19285.1	6.29	198	YP_004454153.1;;ArsR family transcriptional regulator;;								0
Celf_3063	Cfla_0199					0	0	0	0	0	1	1	41																41	1	1.81	66258.5	5.96	609	YP_004454567.1;;IucA/IucC family protein;;								0
Celf_0431						0	0	0	0	0	1	1	41																41	1	2.74	38493.5	7.13	365	YP_004451961.1;;peptidoglycan-binding domain 1 protein;;								0
Celf_1386	Cfla_1354			Y	Y	0	0	0	0	0	1	1	41																41	1	2.36	61343.2	11.01	594	YP_004452908.1;;HSR1-like GTP-binding protein;;								0
Celf_0032	Cfla_0028			Y	Y	0	1	0	0	0	0	1	41				41	1	1.63													51434.3	9.61	490	YP_004451571.1;;cell cycle protein;;								0
Celf_1146	Cfla_2493			Y	Y	0	0	0	0	0	1	1	41																41	1	1.96	43720.7	5.12	409	YP_004452668.1;;hypothetical protein;;								0
Celf_2294	Cfla_0236			Y	Y	0	0	0	1	0	0	1	41										41	1	3.64							54216.3	9.36	522	YP_004453808.1;;diguanylate cyclase with PAS/PAC sensor;;								0
Celf_0275	Cfla_2252			Y	Y	0	0	0	1	0	0	1	41										41	1	1.89							69494.1	5.3	687	YP_004451807.1;;hypothetical protein;;								0
Celf_0903	Cfla_3528	GH51	GH51			0	0	0	0	1	0	1	40													40	1	2.19				55190.5	5.01	502	YP_004452427.1;;alpha-L-arabinofuranosidase domain-containing protein;;	1	1	0	1	0	1	4	356	37	1	1.77	175	5	6.88
Celf_1498	Cfla_1468					0	0	0	0	1	0	1	40													40	1	3.74				56570.4	8.94	535	YP_004453020.1;;signal recognition particle protein;;	0	0	0	0	1	0	1	35
Celf_2520						0	0	0	0	1	0	1	40													40	1	8.5				14368.1	11.01	153	YP_004454032.1;;hypothetical protein;;								0
Celf_1686	Cfla_3394			Y		0	0	0	0	1	0	1	40													40	1	1.32				117656	5.67	1133	YP_004453205.1;;winged helix family transcriptional regulator;;								0
Celf_3801	Cfla_2310					0	0	0	0	1	0	1	40													40	1	2.54				33036.5	5.11	315	YP_004455293.1;;D-alanine--D-alanine ligase;;								0
Celf_2585						0	0	1	0	0	0	1	40							40	1	9.68										20355.2	6.89	186	YP_004454097.1;;GCN5-like N-acetyltransferase;;								0
Celf_2583						0	0	0	1	0	0	1	40										40	1	12.66							16896.7	7.87	158	YP_004454095.1;;CoA-binding domain-containing protein;;								0
Celf_0537	Cfla_1188					0	1	0	0	0	0	1	40				40	1	6.45													19744	6.07	186	YP_004452064.1;;ribonuclease H;;								0
Celf_1298				Y		0	0	0	0	0	1	1	40																40	1	1.47	64840.1	8.9	611	YP_004452820.1;;hypothetical protein;;								0
Celf_1424	Cfla_0502					0	0	0	0	1	0	1	40													40	1	0.9				105058	6.48	1003	YP_004452946.1;;winged helix family transcriptional regulator;;								0
Celf_0821	Cfla_1269					0	0	0	0	0	1	1	40																40	1	2.48	38792.8	5.37	363	YP_004452348.1;;response regulator receiver protein;;								0
Celf_3720	Cfla_0106					0	0	0	0	1	0	1	40													40	1	3.31				38348.9	5.77	363	YP_004455213.1;;methylenetetrahydrofolate reductase (NAD(P)H);;								0
Celf_3004						0	0	0	0	0	1	1	40																40	1	4.46	23616.3	5.07	224	YP_004454510.1;;3-oxoacid CoA-transferase subunit B;;								0
Celf_1182				Y		1	0	0	0	0	0	1	40	40	1	3.34																55511.4	4.7	539	YP_004452704.1;;methyl-accepting chemotaxis sensory transducer;;								0
Celf_0955						0	0	0	0	1	0	1	40													40	1	11.65				10982.5	5.28	103	YP_004452479.1;;hypothetical protein;;								0
Celf_0951						0	0	0	1	0	0	1	40										40	1	4.12							45991.8	4.59	485	YP_004452475.1;;hypothetical protein;;								0
Celf_1524	Cfla_1501					0	0	0	0	0	1	1	40																40	1	2.85	40460.2	5.43	386	YP_004453046.1;;1-hydroxy-2-methyl-2-(E)-butenyl 4-diphosphate synthase;;								0
Celf_0264						0	0	0	0	1	0	1	40													40	1	5.02				24949.8	4.71	239	YP_004451796.1;;hypothetical protein;;								0
Celf_3758	Cfla_2754					1	0	0	0	0	0	1	39	39	1	3.6																24334.4	5.02	222	YP_004455251.1;;class II aldolase/adducin family protein;;	0	0	0	1	0	1	2	517
Celf_0292	Cfla_0165					0	0	0	0	0	1	1	39																39	1	0.92	92728.3	5.16	869	YP_004451824.1;;hypothetical protein;;	0	0	0	0	1	1	2	40
Celf_2358	Cfla_2216					0	0	0	0	0	1	1	39																39	1	1.44	68205.6	5.27	626	YP_004453872.1;;GTP-binding protein LepA;;	0	0	0	0	0	1	1	82
Celf_3101	Cfla_1762					0	0	0	0	1	0	1	39													39	1	2.26				64046.5	5.44	576	YP_004454603.1;;nitrate reductase subunit beta;;	0	0	0	0	0	1	1	92
Celf_1794	Cfla_1999					0	1	0	0	0	0	1	39				39	1	2.43													51119.4	6.1	453	YP_004453311.1;;hypothetical protein;;	0	0	0	0	1	0	1	37
Celf_3767	Cfla_0789					0	0	0	0	0	1	1	39																39	1	5.37	21114.6	4.84	205	YP_004455260.1;;hypothetical protein;;	0	0	0	0	0	1	1	140
Celf_0740	Cfla_0776					0	0	0	0	1	0	1	39													39	1	3.87				31888.4	5.29	310	YP_004452267.1;;UspA domain-containing protein;;	0	1	0	0	0	0	1	39				39	1	2.92
Celf_2930	Cfla_2492					1	0	0	0	0	0	1	39	39	1	3.81																22148.8	8.74	210	YP_004454439.1;;ABC transporter-like protein;;	1	0	0	0	0	0	1	36	36	1	3.72
Celf_0790				Y		1	0	0	0	0	0	1	39	39	1	4.81																17946.5	3.9	187	YP_004452317.1;;hypothetical protein;;								0
Celf_2038	Cfla_1787	GT4	GT4			1	0	0	0	0	0	1	39	39	1	1.96																43697.8	6.63	409	YP_004453555.1;;group 1 glycosyl transferase;;								0
Celf_1095	Cfla_2573			Y	Y	0	0	0	0	1	0	1	39													39	1	1.66				63376.8	5.79	604	YP_004452617.1;;ABC transporter-like protein;;								0
Celf_2542				Y		1	0	0	0	0	0	1	39	39	1	1.62																50987.8	6.38	493	YP_004454054.1;;sodium:dicarboxylate symporter;;								0
Celf_0321	Cfla_0187			Y	Y	0	1	0	0	0	0	1	39				39	1	1.24													68936.6	6.62	646	YP_004451853.1;;ABC transporter-like protein;;								0
Celf_3480						0	0	0	0	1	0	1	39													39	1	0.69				156454	4.85	1453	YP_004454979.1;;ATP-binding domain-containing protein;;								0
Celf_1237	Cfla_3488			Y	Y	0	0	0	0	0	1	1	39																39	1	5.57	34720.3	9.4	323	YP_004452759.1;;helix-turn-helix type 11 domain-containing protein;;								0
Celf_0614						0	0	0	0	0	1	1	39																39	1	9.09	31465.2	4.57	308	YP_004452141.1;;hypothetical protein;;								0
Celf_0400	Cfla_0325					0	0	0	1	0	0	1	39										39	1	3.42							34571.4	9.78	322	YP_004451930.1;;DeoR family transcriptional regulator;;								0
Celf_2976	Cfla_3025					0	0	0	1	0	0	1	39										39	1	2.59							36416	6.26	347	YP_004454482.1;;LacI family transcriptional regulator;;								0
Celf_2974		GH55		Y		1	0	0	0	0	0	1	39	39	1	1.58																66479.5	6.1	633	YP_004454480.1;;adenylyl cyclase class-3/4/guanylyl cyclase;;								0
Celf_1942	Cfla_1932					0	1	0	0	0	0	1	39				39	1	2.65													37362.7	9.15	340	YP_004453459.1;;integrase family protein;;								0
Celf_2008	Cfla_1821					0	0	0	0	1	0	1	39													39	1	3.83				29341.4	5.82	287	YP_004453525.1;;Shikimate dehydrogenase substrate binding domain-containing protein;;								0
Celf_0142						0	0	0	0	1	0	1	39													39	1	2.05				42031.9	6.56	390	YP_004451678.1;;hypothetical protein;;								0
Celf_1713	Cfla_1685				Y	0	0	0	0	0	1	1	39																39	1	8.4	13159.9	10.19	119	YP_004453232.1;;hypothetical protein;;								0
Celf_1757	Cfla_2030					0	0	0	0	1	0	1	39													39	1	4.01				30279.2	4.41	274	YP_004453276.1;;hypothetical protein;;								0
Celf_1997	Cfla_1829			Y	Y	1	0	0	0	0	0	1	39	39	1	3.35																28373.3	9.27	269	YP_004453514.1;;Prepilin peptidase;;								0
Celf_3515	Cfla_0562					0	0	0	0	0	1	1	39																39	1	3.91	19725.2	4.94	179	YP_004455013.1;;GCN5-like N-acetyltransferase;;								0
Celf_2638				Y		1	0	0	0	0	0	1	39	39	1	2.76																29165.4	10.74	290	YP_004454149.1;;inner-membrane translocator;;								0
Celf_2680						1	0	0	0	0	0	1	39	39	1	3.46																24642.7	6.19	231	YP_004454191.1;;tRNA and rRNA cytosine-C5-methylase;;								0
Celf_3035		GT4				1	0	0	0	0	0	1	39	39	1	3.11																38312.9	6.32	354	YP_004454539.1;;group 1 glycosyl transferase;;								0
Celf_0456	Cfla_2144					1	0	0	0	0	0	1	39	39	1	2.06																35943.5	5.06	340	YP_004451983.1;;alcohol dehydrogenase zinc-binding domain-containing protein;;								0
Celf_0685						1	0	0	0	0	0	1	39	39	1	5.65																31680.1	4.75	301	YP_004452212.1;;OmpA/MotB domain-containing protein;;								0
Celf_3574	Cfla_2915					0	0	0	0	1	0	1	39													39	1	1.27				50279	4.92	471	YP_004455070.1;;ribonuclease II;;								0
Celf_3566	Cfla_3475					1	0	0	0	0	0	1	39	39	1	2.65																39278.7	6.2	377	YP_004455062.1;;phosphofructokinase;;								0
Celf_1166	Cfla_2473					0	0	0	0	0	1	1	39																39	1	0.77	123646	5.38	1166	YP_004452688.1;;UvrD/REP helicase;;								0
Celf_1168	Cfla_2472			Y	Y	0	0	0	0	0	1	1	39																39	1	3.19	33367.3	4.76	313	YP_004452690.1;;aminoglycoside phosphotransferase;;								0
Celf_1138	Cfla_2498					0	0	0	0	0	1	1	39																39	1	3.61	30174.2	5	277	YP_004452660.1;;exodeoxyribonuclease III Xth;;								0
Celf_1504	Cfla_1473					0	0	0	0	1	0	1	39													39	1	2.72				27628.2	4.98	257	YP_004453026.1;;tRNA (guanine-N1)-methyltransferase;;								0
Celf_1481	Cfla_1515	GH9	CBM4,CBM4,GH9		Y	0	0	0	1	0	0	1	38										38	1	2.05							56395.7	4.52	536	YP_004453003.1;;glycoside hydrolase family 9;;	1	1	1	1	1	1	6	746	746	14	9.82	120	2	2.09
Celf_1913	Cfla_2509	GH74,CBM2	CE1,CBM2	Y	Y	0	1	0	0	0	0	1	38				38	1	0.87													95764.8	5.26	918	YP_004453430.1;;cellulose-binding family II protein;;	1	0	1	0	1	0	3	494	425	10	10.22
Celf_1021	Cfla_2633			Y	Y	0	0	0	0	0	1	1	38																38	1	2.08	47015.3	9.3	432	YP_004452545.1;;preprotein translocase subunit SecY;;	0	1	0	0	1	0	2	77				45	1	2.09
Celf_2658	Cfla_1216					0	0	0	0	1	0	1	38													38	1	14.98				21384.2	4.84	207	YP_004454169.1;;acyl-CoA thioesterase I;;	0	0	0	1	0	1	2	248
Celf_2273	Cfla_3037			Y	Y	0	0	0	0	1	0	1	38													38	1	1.56				64474.6	4.64	640	YP_004453787.1;;YhgE/Pip N-terminal domain-containing protein;;	0	0	1	1	0	0	2	40
Celf_3192	Cfla_2935					0	0	0	0	1	0	1	38													38	1	1.01				75997.3	6.26	694	YP_004454693.1;;acyl-CoA dehydrogenase domain-containing protein;;	0	0	0	0	0	1	1	37
Celf_2846	Cfla_1034					0	0	0	0	1	0	1	38													38	1	1.32				62833.7	5.46	604	YP_004454355.1;;carbamoyl-phosphate synthase L chain ATP-binding protein;;	0	0	0	0	1	0	1	44
Celf_2368	Cfla_2227					0	0	0	1	0	0	1	38										38	1	7.8							22344.6	5.64	205	YP_004453882.1;;diguanylate phosphodiesterase;;								0
Celf_1651	Cfla_1629					1	0	0	0	0	0	1	38	38	1	2.28																38150.3	5.12	351	YP_004453170.1;;phenylalanyl-tRNA synthetase subunit alpha;;								0
Celf_1885	Cfla_2421					1	0	0	0	0	0	1	38	38	1	1.41																69811.5	5.34	637	YP_004453402.1;;hypothetical protein;;								0
Celf_1875	Cfla_1932					0	0	0	0	1	0	1	38													38	1	3.11				35012.4	9.65	322	YP_004453392.1;;integrase family protein;;								0
Celf_2747	Cfla_3038			Y	Y	0	0	0	0	1	0	1	38													38	1	2.54				36543.9	10.54	355	YP_004454258.1;;inner-membrane translocator;;								0
Celf_0110						0	0	0	0	1	0	1	38													38	1	0.72				131973	5.4	1246	YP_004451647.1;;hypothetical protein;;								0
Celf_1259	Cfla_1771			Y	Y	0	0	0	0	0	1	1	38																38	1	1.49	55676	5.07	538	YP_004452781.1;;oxidoreductase molybdopterin binding protein;;								0
Celf_0604	Cfla_0669					0	0	0	0	1	0	1	38													38	1	3.14				24048.5	4.79	223	YP_004452131.1;;regulatory protein TetR;;								0
Celf_3350						0	0	0	0	0	1	1	38																38	1	2.82	33447.1	4.93	319	YP_004454850.1;;hypothetical protein;;								0
Celf_0819	Cfla_2830			Y		1	0	0	0	0	0	1	38	38	1	3.9																21629.3	4.84	205	YP_004452346.1;;NADPH-dependent FMN reductase;;								0
Celf_1919	Cfla_1901					0	0	0	1	0	0	1	38										38	1	5.25							38851	5.71	362	YP_004453436.1;;PHP domain-containing protein;;								0
Celf_2479						0	0	0	0	1	0	1	38													38	1	2.28				42881.8	7.14	394	YP_004453992.1;;hypothetical protein;;								0
Celf_3713	Cfla_1328					0	0	0	0	1	0	1	38													38	1	1.87				57468.6	5.57	534	YP_004455206.1;;ABC transporter-like protein;;								0
Celf_2442	Cfla_2301					0	0	0	0	0	1	1	38																38	1	4.32	19882.4	5.23	185	YP_004453955.1;;methyltransferase;;								0
Celf_0663	Cfla_1482					1	0	0	0	0	0	1	38	38	1	5.07																31906.7	5.61	296	YP_004452190.1;;FliA/WhiG subfamily RNA polymerase sigma-28 subunit;;								0
Celf_0661				Y		0	0	1	0	0	0	1	38							38	1	3.12										48838.8	4.86	480	YP_004452188.1;;flagellar hook-associated protein FlgK;;								0
Celf_3026	Cfla_0904			Y	Y	0	0	0	0	0	1	1	38																38	1	2.17	48248.6	5.63	460	YP_004454530.1;;NAD(P)(+) transhydrogenase;;								0
Celf_0242	Cfla_3430					0	1	0	0	0	0	1	38				38	1	2.8													31719.3	5.79	286	YP_004451774.1;;hypothetical protein;;								0
Celf_0926						0	0	1	0	0	0	1	38							38	1	7.14										18212.8	6.42	182	YP_004452450.1;;hypothetical protein;;								0
Celf_0299						0	0	0	0	0	1	1	38																38	1	3.69	31995.8	6.07	298	YP_004451831.1;;hypothetical protein;;								0
Celf_1132				Y		1	0	0	0	0	0	1	38	38	1	2.24																32276.9	10.79	312	YP_004452654.1;;hypothetical protein;;								0
Celf_0054						1	0	0	0	0	0	1	38	38	1	5.7																20684.6	5.56	193	YP_004451592.1;;regulatory protein TetR;;								0
Celf_0257	Cfla_2821			Y	Y	0	0	0	0	0	1	1	38																38	1	1.49	63205.9	6.01	606	YP_004451789.1;;EmrB/QacA subfamily drug resistance transporter;;								0
Celf_0882	Cfla_2399			Y	Y	0	0	0	0	1	0	1	37													37	1	1.75				49453.6	3.9	457	YP_004452407.1;;family 1 extracellular solute-binding protein;;	1	1	1	1	1	1	6	3515	3515	66	47.11	1629	33	33.95
Celf_2901	Cfla_0981			Y	Y	0	0	0	0	1	0	1	37													37	1	1.5				61509.2	4.1	600	YP_004454410.1;;family 5 extracellular solute-binding protein;;	1	1	1	1	1	1	6	8473	8473	139	58.25	1093	23	10.84
Celf_2656	Cfla_1218					0	0	0	0	0	1	1	37																37	1	4.09	34564.6	5.69	318	YP_004454167.1;;AraC family transcriptional regulator;;	0	0	0	0	1	1	2	35
Celf_1323	Cfla_0822					0	0	0	0	1	0	1	37													37	1	4.95				23612.7	6.11	222	YP_004452845.1;;LuxR family transcriptional regulator;;	1	0	0	0	1	0	2	69	69	3	4.37
Celf_3118	Cfla_3070					0	0	0	0	1	0	1	37													37	1	4.97				17797	5.29	161	YP_004454619.1;;putative F420-dependent enzyme;;	0	0	0	0	1	0	1	35
Celf_0382						0	0	0	0	1	0	1	37													37	1	5.91				27445.7	4.5	254	YP_004451913.1;;pentapeptide repeat-containing protein;;								0
Celf_2500	Cfla_2352	GT2	GT2			0	0	0	0	0	1	1	37																37	1	2.63	37221.7	8.64	342	YP_004454013.1;;family 2 glycosyl transferase;;								0
Celf_2058	Cfla_3549					0	0	0	1	0	0	1	37										37	1	5.68							28266.8	9.71	264	YP_004453573.1;;ABC transporter-like protein;;								0
Celf_2539	Cfla_2429					0	0	0	1	0	0	1	37										37	1	1.07							126923	5.7	1216	YP_004454051.1;;Exodeoxyribonuclease V;;								0
Celf_1669	Cfla_1650					0	0	0	0	1	0	1	37													37	1	6.7				22516.6	6.11	209	YP_004453188.1;;hypothetical protein;;								0
Celf_1660	Cfla_1640					0	0	0	1	0	0	1	37										37	1	3.25							35058.5	5.52	338	YP_004453179.1;;alcohol dehydrogenase zinc-binding domain-containing protein;;								0
Celf_3804	Cfla_3722					0	0	0	0	1	0	1	37													37	1	4.04				23907.8	5.54	223	YP_004455296.1;;methyltransferase GidB;;								0
Celf_2793				Y		0	0	0	0	0	1	1	37																37	1	7.41	18821.2	9.2	189	YP_004454304.1;;hypothetical protein;;								0
Celf_0557	Cfla_0625				Y	0	0	0	0	0	1	1	37																37	1	3.53	39751	9.81	397	YP_004452084.1;;tRNA(Ile)-lysidine synthetase;;								0
Celf_3494	Cfla_2517					0	0	0	0	0	1	1	37																37	1	2.23	41893	5.77	404	YP_004454992.1;;ROK family protein;;								0
Celf_0108	Cfla_2987					0	0	0	0	1	0	1	37													37	1	1.3				66367.6	4.89	615	YP_004451645.1;;ATP-binding domain-containing protein;;								0
Celf_1240	Cfla_2418					0	1	0	0	0	0	1	37				37	1	5.46													19229	5.79	183	YP_004452762.1;;methylated-DNA/protein-cysteinemethyltransferase;;								0
Celf_3108	Cfla_1132					0	0	0	0	0	1	1	37																37	1	4.38	27811	4.67	251	YP_004454610.1;;hypothetical protein;;								0
Celf_1266	Cfla_1774					0	0	0	0	1	0	1	37													37	1	1.83				44490.3	5.96	437	YP_004452788.1;;uroporphyrin-III C-methyltransferase;;								0
Celf_1272	Cfla_2410					0	0	0	0	0	1	1	37																37	1	5.52	17836.4	7.96	163	YP_004452794.1;;regulatory protein MarR;;								0
Celf_1283	Cfla_1286					1	0	0	0	0	0	1	37	37	1	1.97																37139.3	6.14	356	YP_004452805.1;;luciferase family oxidoreductase;;								0
Celf_3355	Cfla_3081					0	0	1	0	0	0	1	37							37	1	4.59										30362.4	4.64	283	YP_004454855.1;;Cof-like hydrolase;;								0
Celf_2809	Cfla_1062					0	0	0	0	1	0	1	37													37	1	3.27				31735.7	4.97	306	YP_004454320.1;;protein-(glutamine-N5) methyltransferase, release factor-specific;;								0
Celf_2189	Cfla_2081			Y	Y	0	0	0	0	0	1	1	37																37	1	1.49	67416.5	6.43	606	YP_004453704.1;;cytochrome c oxidase, subunit I;;								0
Celf_0874						0	1	0	0	0	0	1	37				37	1	6.4													18526.3	4.81	172	YP_004452399.1;;GCN5-like N-acetyltransferase;;								0
Celf_1204	Cfla_0556					1	0	0	0	0	0	1	37	37	1	5.29																21173.6	5.28	208	YP_004452726.1;;hypothetical protein;;								0
Celf_3730	Cfla_1758					0	1	0	0	0	0	1	37				37	1	4.85													16710.9	6.06	165	YP_004455223.1;;molybdenum cofactor synthesis domain-containing protein;;								0
Celf_1790	Cfla_2003					0	0	0	0	1	0	1	37													37	1	1.5				58243.9	5.33	533	YP_004453308.1;;hypothetical protein;;								0
Celf_1799	Cfla_1994			Y	Y	0	1	0	0	0	0	1	37				37	1	1.96													64395.8	8.81	613	YP_004453316.1;;ABC transporter-like protein;;								0
Celf_3281	Cfla_1535				Y	0	0	0	0	0	1	1	37																37	1	2.61	37025.3	5.6	345	YP_004454782.1;;diguanylate cyclase;;								0
Celf_0470	Cfla_0985					0	0	0	0	1	0	1	37													37	1	2.03				43470.6	6.02	394	YP_004451997.1;;oligopeptide/dipeptide ABC transporter, ATPase subunit;;								0
Celf_1376	Cfla_1342					0	0	0	0	0	1	1	37																37	1	3.24	34509.7	5.03	309	YP_004452898.1;;hypothetical protein;;								0
Celf_0223	Cfla_3451			Y	Y	0	0	0	0	1	0	1	37													37	1	4.53				26453.6	6.6	265	YP_004451756.1;;hypothetical protein;;								0
Celf_3226	Cfla_2583					0	0	0	1	0	0	1	37										37	1	7.58							28507.1	6.53	264	YP_004454727.1;;ABC transporter-like protein;;								0
Celf_0506	Cfla_0532					0	1	0	0	0	0	1	37				37	1	2.88													39542	11.14	382	YP_004452033.1;;alanine racemase;;								0
Celf_0509	Cfla_0584					0	0	1	0	0	0	1	37							37	1	3.09										39872.3	5.64	356	YP_004452036.1;;DNA polymerase LigD, polymerase domain-containing protein;;								0
Celf_0912	Cfla_2735					1	0	0	0	0	0	1	37	37	1	4.93																24351.5	6.87	223	YP_004452436.1;;phosphoglycerate mutase;;								0
Celf_0727	Cfla_2344	GT2	GT2			0	0	0	0	0	1	1	37																37	1	3.56	30764.4	9.06	281	YP_004452254.1;;family 2 glycosyl transferase;;								0
Celf_1183				Y		0	0	0	0	1	0	1	37													37	1	2.23				55033	4.38	538	YP_004452705.1;;methyl-accepting chemotaxis sensory transducer;;								0
Celf_1571	Cfla_1548			Y	Y	0	0	0	0	0	1	1	37																37	1	3.83	30515.1	11.5	287	YP_004453092.1;;polar amino acid ABC transporter, inner membrane subunit;;								0
Celf_0016	Cfla_0537					0	0	0	1	0	0	1	37										37	1	4.23							33969.7	5.22	307	YP_004451555.1;;ABC transporter-like protein;;								0
Celf_0274	Cfla_0170					0	0	0	0	0	1	1	37																37	1	3.48	22055.6	5.88	201	YP_004451806.1;;TetR family transcriptional regulator;;								0
Celf_1828	Cfla_0595					0	1	0	0	0	0	1	37				37	1	7.11													20319.1	5.51	197	YP_004453345.1;;peptidase M15B and M15C DD-carboxypeptidase VanY/endolysin;;								0
Celf_1837	Cfla_1971					0	0	0	0	1	0	1	37													37	1	5.38				23221.3	11.49	223	YP_004453354.1;;GCN5-like N-acetyltransferase;;								0
Celf_0095				Y		1	0	0	0	0	0	1	37	37	1	3.49																41223.2	4.67	401	YP_004451632.1;;hypothetical protein;;								0
Celf_1508	Cfla_1477					0	0	0	0	1	0	1	37													37	1	7.96				12857.4	4.44	113	YP_004453030.1;;hypothetical protein;;								0
Celf_1502	Cfla_1471					0	0	0	0	0	1	1	37																37	1	10.13	8558.61	6.83	79	YP_004453024.1;;KH domain-containing protein;;								0
Celf_0255				Y		0	0	0	0	0	1	1	37																37	1	10	15288.5	10.52	150	YP_004451787.1;;hypothetical protein;;								0
Celf_0072	Cfla_2786					0	0	0	0	1	0	1	36													36	1	1.47				42719.8	5.5	409	YP_004451610.1;;hydantoinase/carbamoylase family amidase;;	1	1	0	1	1	1	5	69	54	2	2.83	69	3	2.83
Celf_1886	Cfla_0258	GH65	GH65			0	0	0	0	0	1	1	36																36	1	0.86	114566	5.58	1045	YP_004453403.1;;beta-phosphoglucomutase family hydrolase;;	1	0	0	0	1	1	3	55	36	1	1.41
Celf_3293	Cfla_3013					0	0	0	0	0	1	1	36																36	1	2.23	46010.1	6.54	448	YP_004454794.1;;LacI family transcriptional regulator;;	1	0	0	1	0	1	3	40	40	1	2.45
Celf_2392	Cfla_2246					1	0	0	0	0	0	1	36	36	1	6.67																18201.4	5.65	165	YP_004453906.1;;NUDIX hydrolase;;	0	1	0	0	0	1	2	35				35	1	5.36
Celf_3225	Cfla_2957					0	0	0	0	0	1	1	36																36	1	3.45	31763.2	4.74	290	YP_004454726.1;;DNA/RNA non-specific endonuclease;;	0	0	0	1	0	1	2	88
Celf_2393	Cfla_2248					0	0	0	0	0	1	1	36																36	1	0.89	98913.7	5.44	897	YP_004453907.1;;phosphoenolpyruvate carboxylase;;	0	0	0	0	0	1	1	49
Celf_2095	Cfla_2177					0	0	0	0	1	0	1	36													36	1	3.07				38429.5	4.99	358	YP_004453610.1;;glutamate--cysteine ligase GCS2;;	0	0	0	0	0	1	1	43
Celf_1276	Cfla_2176	GH13	GH13			0	0	0	0	1	0	1	36													36	1	1.46				60419.2	4.91	549	YP_004452798.1;;alpha amylase catalytic region;;	0	0	0	0	0	1	1	37
Celf_2970	Cfla_3287					0	0	0	0	0	1	1	36																36	1	3.52	28777	9.15	256	YP_004454478.1;;transposase IS3/IS911 family protein;;	0	0	0	0	0	1	1	36
Celf_1908	Cfla_1912					0	0	0	0	0	1	1	36																36	1	4.35	17086	7.95	161	YP_004453425.1;;ECF subfamily RNA polymerase sigma-24 subunit;;	0	0	0	0	0	1	1	35
Celf_1611	Cfla_1591					0	0	0	0	1	0	1	36													36	1	1.9				54713.2	5.14	526	YP_004453130.1;;UDP-N-acetylmuramyl-tripeptide synthetase;;	0	0	1	0	0	0	1	36
Celf_2888	Cfla_1000					0	0	0	0	0	1	1	36																36	1	3.68	28856.5	4.67	272	YP_004454397.1;;hypothetical protein;;	0	0	0	0	0	1	1	145
Celf_3093	Cfla_0835			Y	Y	0	0	0	0	1	0	1	36													36	1	0.78				96795.5	4.48	898	YP_004454596.1;;peptidase S45 penicillin amidase;;	0	0	0	0	0	1	1	35
Celf_3032	Cfla_0897			Y	Y	0	1	0	0	0	0	1	36				36	1	1.47													57491.7	6.58	543	YP_004454536.1;;capsular exopolysaccharide family;;	0	0	0	0	0	1	1	38
Celf_0751	Cfla_1275					0	0	0	1	0	0	1	36										36	1	2.97							45699.6	6.64	438	YP_004452278.1;;zinc finger SWIM domain-containing protein;;	0	0	0	0	0	1	1	48
Celf_3218	Cfla_2953					0	0	1	0	0	0	1	36							36	1	4.17										36756.8	5.04	336	YP_004454719.1;;GCN5-like N-acetyltransferase;;	0	0	0	0	1	0	1	35
Celf_1579	Cfla_1557					0	0	0	0	1	0	1	36													36	1	4.4				33993.8	5.68	318	YP_004453100.1;;tRNA delta(2)-isopentenylpyrophosphate transferase;;	0	0	0	1	0	0	1	42
Celf_1327	Cfla_1305					0	0	0	1	0	0	1	36										36	1	14.15							10966.6	4.72	106	YP_004452849.1;;anti-anti-sigma factor;;	1	0	0	0	0	0	1	50	50	1	12.07
Celf_3613	Cfla_3194	GT2	GT2	Y	Y	0	0	0	0	1	0	1	36													36	1	1.43				54811	9.34	489	YP_004455108.1;;family 2 glycosyl transferase;;								0
Celf_2352	Cfla_2211					1	0	0	0	0	0	1	36	36	1	3.16																30870.2	6.32	285	YP_004453866.1;;hypothetical protein;;								0
Celf_2769	Cfla_1094	GH36	GH36			0	0	0	0	1	0	1	36													36	1	1.1				79166.5	5.68	728	YP_004454280.1;;alpha-galactosidase;;								0
Celf_2501	Cfla_2353			Y	Y	0	0	0	1	0	0	1	36										36	1	3.3							42444.3	11.12	424	YP_004454014.1;;polysaccharide biosynthesis protein;;								0
Celf_2057				Y		0	0	0	0	1	0	1	36													36	1	4.31				25477.2	9.58	255	YP_004453572.1;;hypothetical protein;;								0
Celf_2510						0	0	0	0	0	1	1	36																36	1	7.2	13878.6	11.02	125	YP_004454022.1;;hypothetical protein;;								0
Celf_2718	Cfla_1094	GH36	GH36			1	0	0	0	0	0	1	36	36	1	1.22																80206.2	5.7	740	YP_004454229.1;;alpha-galactosidase;;								0
Celf_1863	Cfla_1944					0	1	0	0	0	0	1	36				36	1	2.45													34916.9	9.58	326	YP_004453380.1;;hypothetical protein;;								0
Celf_1098	Cfla_2548	GT4	GT4			0	0	0	0	0	1	1	36																36	1	2.39	39660	6.5	377	YP_004452620.1;;group 1 glycosyl transferase;;								0
Celf_3384	Cfla_3090			Y	Y	0	0	0	0	1	0	1	36													36	1	3.72				26411.9	5.32	242	YP_004454884.1;;putative two component transcriptional regulator, winged helix family;;								0
Celf_3800	Cfla_2093					0	0	1	0	0	0	1	36							36	1	5.35										48178.7	5.3	449	YP_004455292.1;;putative GntR family transcriptional regulator;;								0
Celf_0598	Cfla_0665					0	0	0	0	0	1	1	36																36	1	7.88	16132.3	5.22	165	YP_004452125.1;;2C-methyl-D-erythritol 2,4-cyclodiphosphate synthase;;								0
Celf_3408						0	0	0	0	1	0	1	36													36	1	17.39				7441.99	9	69	YP_004454907.1;;helix-turn-helix domain-containing protein;;								0
Celf_3436	Cfla_3717					0	0	1	0	0	0	1	36							36	1	2.31										60136.8	5.16	563	YP_004454935.1;;response regulator receiver protein;;								0
Celf_2598				Y		0	0	0	0	1	0	1	36													36	1	4.7				23753.1	4.87	234	YP_004454110.1;;short-chain dehydrogenase/reductase SDR;;								0
Celf_0530	Cfla_2402					0	1	0	0	0	0	1	36				36	1	3.81													35907.6	5.55	341	YP_004452057.1;;LacI family transcriptional regulator;;								0
Celf_0330	Cfla_0212			Y	Y	1	0	0	0	0	0	1	36	36	1	16.28																13620.2	5.19	129	YP_004451862.1;;multiple resistance and pH regulation protein F;;								0
Celf_0630	Cfla_0684					1	0	0	0	0	0	1	36	36	1	3.33																29750.8	9.92	270	YP_004452157.1;;G-D-S-L family lipolytic protein;;								0
Celf_3496	Cfla_2249					0	0	0	1	0	0	1	36										36	1	21.43							14823	4.92	140	YP_004454994.1;;hypothetical protein;;								0
Celf_3106	Cfla_1298			Y	Y	0	0	1	0	0	0	1	36							36	1	3.02										50812	9.78	497	YP_004454608.1;;EmrB/QacA subfamily drug resistance transporter;;								0
Celf_3317	Cfla_3020			Y		0	1	0	0	0	0	1	36				36	1	1.62													57901.8	5.28	556	YP_004454818.1;;type 12 methyltransferase;;								0
Celf_0802	Cfla_2839			Y	Y	0	1	0	0	0	0	1	36				36	1	7.96													11949.7	12.05	113	YP_004452329.1;;hypothetical protein;;								0
Celf_3332						0	0	0	1	0	0	1	36										36	1	4.97							39799.8	5.67	382	YP_004454832.1;;oxidoreductase domain-containing protein;;								0
Celf_0609	Cfla_0673					1	0	0	0	0	0	1	36	36	1	2.8																48690.2	4.72	428	YP_004452136.1;;hypothetical protein;;								0
Celf_1489	Cfla_2821			Y	Y	0	0	0	0	0	1	1	36																36	1	1.75	59640.3	5.23	573	YP_004453011.1;;EmrB/QacA subfamily drug resistance transporter;;								0
Celf_1969						0	0	1	0	0	0	1	36							36	1	5.61										22652.6	5.25	214	YP_004453486.1;;HAD-superfamily hydrolase;;								0
Celf_0836	Cfla_2801					1	0	0	0	0	0	1	36	36	1	3.21																28204.1	7.88	280	YP_004452361.1;;filamentation induced by cAMP protein Fic;;								0
Celf_2178	Cfla_2071					0	1	0	0	0	0	1	36				36	1	1.29													65886.6	8.2	620	YP_004453693.1;;DNA polymerase III subunit epsilon;;								0
Celf_1701				Y		0	0	0	0	0	1	1	36																36	1	2.48	34228.2	4.64	323	YP_004453220.1;;hypothetical protein;;								0
Celf_2010	Cfla_1819					0	1	0	0	0	0	1	36				36	1	4.84													19162.1	9.49	186	YP_004453527.1;;Holliday junction resolvase YqgF;;								0
Celf_0170	Cfla_3646					0	0	0	1	0	0	1	36										36	1	12.77							10843.7	9.21	94	YP_004451704.1;;transposase IS3/IS911 family protein;;								0
Celf_2227						0	0	1	0	0	0	1	36							36	1	27.27										8273.94	6.23	77	YP_004453742.1;;hypothetical protein;;								0
Celf_1765						0	0	0	0	1	0	1	36													36	1	3.72				30918.3	5.99	296	YP_004453284.1;;UspA domain-containing protein;;								0
Celf_2461	Cfla_2320					1	0	0	0	0	0	1	36	36	1	4.18																24430.8	4.48	239	YP_004453974.1;;hypothetical protein;;								0
Celf_3516	Cfla_0648					0	0	1	0	0	0	1	36							36	1	5.66										22533.1	5.21	212	YP_004455014.1;;LuxR family transcriptional regulator;;								0
Celf_2260						0	0	0	0	0	1	1	36																36	1	5.34	29995.6	5.49	281	YP_004453774.1;;MOSC domain-containing protein beta barrel domain-containing protein;;								0
Celf_1784	Cfla_0154					0	0	0	0	0	1	1	36																36	1	3.01	46332.1	6.18	432	YP_004453302.1;;filamentation induced by cAMP protein Fic;;								0
Celf_2864	Cfla_1021					0	0	0	0	1	0	1	36													36	1	1.38				54221.4	4.92	506	YP_004454373.1;;ABC transporter-like protein;;								0
Celf_1190						0	1	0	0	0	0	1	36				36	1	1.97													49732.4	5.18	456	YP_004452712.1;;nitrilotriacetate monooxygenase component A/pristinamycin IIA synthase subunit A;;								0
Celf_2420	Cfla_3687					0	0	0	0	0	1	1	36																36	1	3.44	35899.8	10.7	320	YP_004453933.1;;integrase catalytic subunit;;								0
Celf_0698	Cfla_1560			Y	Y	1	0	0	0	0	0	1	36	36	1	2.29																47666.1	11.15	480	YP_004452225.1;;major facilitator superfamily protein;;								0
Celf_3537	Cfla_0545					1	0	0	0	0	0	1	36	36	1	4.59																23405	6.35	218	YP_004455035.1;;phosphoglycerate mutase;;								0
Celf_2401				Y		0	0	0	0	1	0	1	36													36	1	6.27				35059	6.86	335	YP_004453915.1;;hypothetical protein;;								0
Celf_3246	Cfla_2970					0	0	0	0	0	1	1	36																36	1	3.66	26053.1	5.44	246	YP_004454747.1;;tRNA/rRNA methyltransferase SpoU;;								0
Celf_3243	Cfla_3409				Y	1	0	0	0	0	0	1	36	36	1	3.63																54419.2	4.23	523	YP_004454744.1;;hypothetical protein;;								0
Celf_0468	Cfla_1129	GH3	GH3			1	0	0	0	0	0	1	36	36	1	1.07																88759.4	4.95	842	YP_004451995.1;;glycoside hydrolase family 3 domain-containing protein;;								0
Celf_3770	Cfla_0651				Y	0	0	0	0	0	1	1	36																36	1	3.09	26206.4	4.72	259	YP_004455263.1;;hypothetical protein;;								0
Celf_0225	Cfla_3449					1	0	0	0	0	0	1	36	36	1	5.15																34509.3	5.21	330	YP_004451758.1;;ABC transporter-like protein;;								0
Celf_3222						0	1	0	0	0	0	1	36				36	1	5.85													20719	11.3	188	YP_004454723.1;;hypothetical protein;;								0
Celf_3200	Cfla_2941					1	0	0	0	0	0	1	36	36	1	5.21																20844.6	6.51	192	YP_004454701.1;;GNAT family acetyltransferase;;								0
Celf_0520						0	0	0	0	0	1	1	36																36	1	4.78	25189.2	9.91	230	YP_004452047.1;;Cse3 family CRISPR-associated protein;;								0
Celf_1564	Cfla_1541					0	1	0	0	0	0	1	36				36	1	0.72													175516	5.67	1668	YP_004453085.1;;DEAD/H associated domain-containing protein;;								0
Celf_0040						0	1	0	0	0	0	1	36				36	1	0.72													126194	5.14	1118	YP_004451578.1;;type III restriction protein res subunit;;								0
Celf_0935	Cfla_2714					0	0	1	0	0	0	1	36							36	1	3.4										28542.1	4.85	265	YP_004452459.1;;NADH (or F420H2) dehydrogenase, subunit C;;								0
Celf_1169	Cfla_2471					0	0	0	0	0	1	1	36																36	1	4.85	38418.5	4.84	371	YP_004452691.1;;NAD(+) diphosphatase;;								0
Celf_0950	Cfla_3390			Y		0	0	0	1	0	0	1	36										36	1	0.98							142302	5.66	1325	YP_004452474.1;;cell division protein FtsK/SpoIIIE;;								0
Celf_0282	Cfla_0251					0	0	0	0	1	0	1	36													36	1	2.75				31324.8	5.1	291	YP_004451814.1;;ABC transporter-like protein;;								0
Celf_1131						0	0	0	0	1	0	1	36													36	1	17.24				6238.28	12.48	58	YP_004452653.1;;T21B4.2-like protein;;								0
Celf_1833	Cfla_1975					1	0	0	0	0	0	1	36	36	1	3.04																31608.2	5.58	296	YP_004453350.1;;ABC transporter-like protein;;								0
Celf_0293	Cfla_1950	GH15	GH15			0	0	0	0	0	1	1	36																36	1	1.53	73076.6	5.52	654	YP_004451825.1;;glycoside hydrolase 15-like protein;;								0
Celf_1851	Cfla_1957					0	0	0	1	0	0	1	36										36	1	2							78384.4	4.98	701	YP_004453368.1;;excinuclease ABC subunit B;;								0
Celf_1855	Cfla_1951					1	0	0	0	0	0	1	36	36	1	3.42																24724.7	5.54	234	YP_004453372.1;;Zn-dependent hydrolase, glyoxylase;;								0
Celf_0268	Cfla_0174					0	0	0	0	1	0	1	35													35	1	3.95				49416.7	5.66	481	YP_004451800.1;;diguanylate cyclase with GAF sensor;;	1	1	1	0	1	1	5	88	71	3	2.92	35	1	2.92
Celf_0883	Cfla_2400			Y	Y	0	0	0	0	0	1	1	35																35	1	5.38	34689.7	9.69	316	YP_004452408.1;;binding-protein-dependent transport systems inner membrane component;;	1	0	0	0	1	1	3	52	52	1	2.66
Celf_3098	Cfla_0830					0	0	0	0	1	0	1	35													35	1	0.75				167572	5.37	1593	YP_004454600.1;;hypothetical protein;;	0	0	0	1	1	0	2	41
Celf_2751	Cfla_1113					0	0	0	0	0	1	1	35																35	1	1.32	88687.1	4.94	834	YP_004454262.1;;DNA ligase, NAD-dependent;;	0	0	0	0	0	1	1	49
Celf_2759	Cfla_1101	CBM48,GH13	CBM48,GH13			0	0	0	0	0	1	1	35																35	1	1.22	80486.9	6.1	735	YP_004454270.1;;glycogen debranching enzyme GlgX;;	0	0	0	0	0	1	1	42
Celf_2725	Cfla_1130					0	1	0	0	0	0	1	35				35	1	1.77													65677.8	5.27	620	YP_004454236.1;;dihydroxy-acid dehydratase;;	0	0	0	0	0	1	1	98
Celf_1949	Cfla_1873					1	0	0	0	0	0	1	35	35	1	2.02																56560.9	5.07	545	YP_004453466.1;;Amidohydrolase 3;;	0	0	0	1	0	0	1	37
Celf_2024	Cfla_1801					0	0	0	0	0	1	1	35																35	1	1.03	85512.4	7.76	777	YP_004453541.1;;(p)ppGpp synthetase I SpoT/RelA;;	0	1	0	0	0	0	1	40				40	1	1.01
Celf_1583	Cfla_1562					0	0	1	0	0	0	1	35							35	1	2.17										54345.4	5.35	506	YP_004453104.1;;GTP-binding proten HflX;;	0	0	0	0	0	1	1	41
Celf_1153	Cfla_2486					1	0	0	0	0	0	1	35	35	1	3.39																39721.1	5.26	383	YP_004452675.1;;ParA/MinD ATPase-like protein;;	0	0	0	0	0	1	1	35
Celf_1130	Cfla_1184					0	0	0	0	0	1	1	35																35	1	3.5	27530	4.71	257	YP_004452652.1;;aminoglycoside phosphotransferase;;	1	0	0	0	0	0	1	40	40	1	2.48
Celf_2045	Cfla_1779					1	0	0	0	0	0	1	35	35	1	3.61																40975.9	5.1	388	YP_004453562.1;;Chorismate binding-like protein;;								0
Celf_2371	Cfla_2230					0	1	0	0	0	0	1	35				35	1	5.14													29479.5	4.99	292	YP_004453885.1;;Soluble ligand binding domain-containing protein;;								0
Celf_1655	Cfla_1634					0	0	0	0	0	1	1	35																35	1	3.65	26906.4	5.73	274	YP_004453174.1;;Hydroxyethylthiazole kinase;;								0
Celf_2035	Cfla_1790					1	0	0	0	0	0	1	35	35	1	5.05																23439.8	4.62	218	YP_004453552.1;;NUDIX hydrolase;;								0
Celf_2361	Cfla_2220					0	0	0	0	0	1	1	35																35	1	3.24	34599.6	5.73	309	YP_004453875.1;;hypothetical protein;;								0
Celf_0779				Y		0	0	0	0	1	0	1	35													35	1	2.53				26745.6	4.95	277	YP_004452306.1;;hypothetical protein;;								0
Celf_0378						0	1	0	0	0	0	1	35				35	1	2.88													30610.4	5.58	278	YP_004451910.1;;glutamine amidotransferase class-II;;								0
Celf_0375	Cfla_0331					0	0	0	0	0	1	1	35																35	1	5.78	18192.7	7.86	173	YP_004451907.1;;GCN5-like N-acetyltransferase;;								0
Celf_3624		GH35				0	0	0	0	1	0	1	35													35	1	1.54				63599.1	5.01	583	YP_004455119.1;;beta-galactosidase;;								0
Celf_2380	Cfla_2240			Y	Y	0	0	0	0	1	0	1	35													35	1	2.34				52267.5	4.68	513	YP_004453894.1;;putative lipoprotein;;								0
Celf_1891						0	0	0	1	0	0	1	35										35	1	7.73							24161.3	5.27	233	YP_004453408.1;;peptidase M15B and M15C DD-carboxypeptidase VanY/endolysin;;								0
Celf_2113	Cfla_1740					0	1	0	0	0	0	1	35				35	1	3.63													37551.7	5.62	358	YP_004453628.1;;AFG1-family ATPase;;								0
Celf_1677	Cfla_1659					0	0	0	0	0	1	1	35																35	1	2.08	59969.2	4.82	578	YP_004453196.1;;DNA repair protein RecN;;								0
Celf_2331	Cfla_2189					1	0	0	0	0	0	1	35	35	1	2.88																26082.4	6.45	243	YP_004453845.1;;DNA repair protein RecO;;								0
Celf_1663	Cfla_1643					1	0	0	0	0	0	1	35	35	1	2.74																34992.2	4.99	328	YP_004453182.1;;acetylglutamate kinase;;								0
Celf_3808	Cfla_3728					0	0	0	0	0	1	1	35																35	1	7.77	11510.1	11.66	103	YP_004455299.1;;hypothetical protein;;								0
Celf_0311	Cfla_1938					0	0	0	0	1	0	1	35													35	1	6.02				22690.9	5.28	216	YP_004451843.1;;O-methyltransferase family 3;;								0
Celf_3432				Y		0	0	1	0	0	0	1	35							35	1	7.21										23557.9	4.81	222	YP_004454931.1;;peptidase S51 dipeptidase E;;								0
Celf_2303	Cfla_3185				Y	0	1	0	0	0	0	1	35				35	1	2.45													34368.7	5.05	326	YP_004453817.1;;diacylglycerol kinase catalytic subunit;;								0
Celf_3190	Cfla_2923			Y	Y	0	0	0	0	1	0	1	35													35	1	3.68				27094.6	4.63	272	YP_004454691.1;;hypothetical protein;;								0
Celf_2589	Cfla_1297					0	0	0	0	0	1	1	35																35	1	3.61	29562.7	9.57	277	YP_004454101.1;;putative lipase transmembrane protein;;								0
Celf_3135	Cfla_0810					0	0	0	0	0	1	1	35																35	1	1.39	77600.8	6.85	720	YP_004454636.1;;helicase domain-containing protein;;								0
Celf_3134	Cfla_0154					1	0	0	0	0	0	1	35	35	1	1.97																44136.1	6.89	407	YP_004454635.1;;filamentation induced by cAMP protein Fic;;								0
Celf_3146						0	0	0	0	0	1	1	35																35	1	2.89	41957.1	11.12	380	YP_004454647.1;;integrase family protein;;								0
Celf_1249	Cfla_2415					1	0	0	0	0	0	1	35	35	1	2.53																28933	4.87	277	YP_004452771.1;;short-chain dehydrogenase/reductase SDR;;								0
Celf_1039	Cfla_3485					0	0	0	0	0	1	1	35																35	1	3.33	31763.8	5.88	300	YP_004452563.1;;LysR family transcriptional regulator;;								0
Celf_0835	Cfla_2803					0	0	0	1	0	0	1	35										35	1	3							48647.7	5.12	466	YP_004452360.1;;malic protein NAD-binding protein;;								0
Celf_0187	Cfla_2253					0	0	0	0	1	0	1	35													35	1	7.62				10088.2	6.68	105	YP_004451720.1;;PaaR repeat-containing protein;;								0
Celf_1442	Cfla_1413					0	1	0	0	0	0	1	35				35	1	3.07													26828.2	4.87	261	YP_004452964.1;;F420-dependent oxidoreductase;;								0
Celf_2195	Cfla_2086					0	0	0	1	0	0	1	35										35	1	2.5							42713.4	5.19	400	YP_004453710.1;;quinolinate synthetase complex subunit A;;								0
Celf_1958	Cfla_1864			Y		0	0	0	0	0	1	1	35																35	1	7.48	15902.5	9.45	147	YP_004453475.1;;hypothetical protein;;								0
Celf_1723	Cfla_2051				Y	0	0	0	0	1	0	1	35													35	1	3.32				41556.7	4.94	391	YP_004453242.1;;hypothetical protein;;								0
Celf_1927	Cfla_1894			Y	Y	0	0	0	0	0	1	1	35																35	1	1.45	96405.8	5.73	899	YP_004453444.1;;diguanylate cyclase with PAS/PAC sensor;;								0
Celf_1720	Cfla_1692			Y		0	0	0	0	0	1	1	35																35	1	5.86	26660.9	5.02	256	YP_004453239.1;;hypothetical protein;;								0
Celf_0133						0	0	1	0	0	0	1	35							35	1	9.23										14328.5	5.72	130	YP_004451669.1;;MerR family transcriptional regulator;;								0
Celf_1737	Cfla_2039					0	0	0	0	0	1	1	35																35	1	1.37	69414.1	6.43	658	YP_004453256.1;;hypothetical protein;;								0
Celf_1732						0	1	0	0	0	0	1	35				35	1	2.94													39592.9	4.78	374	YP_004453251.1;;type 12 methyltransferase;;								0
Celf_0143	Cfla_0064			Y	Y	0	1	0	0	0	0	1	35				35	1	2.37													52715.3	4.38	506	YP_004451679.1;;Pyrrolo-quinoline quinone repeat-containing protein;;								0
Celf_2017	Cfla_1810					0	1	0	0	0	0	1	35				35	1	3.37													28143.5	6.66	267	YP_004453534.1;;GCN5-like N-acetyltransferase;;								0
Celf_1900				Y		1	0	0	0	0	0	1	35	35	1	0.66																115478	9.24	1065	YP_004453417.1;;hypothetical protein;;								0
Celf_1918	Cfla_1902					0	0	1	0	0	0	1	35							35	1	4.84										38085.6	5.48	351	YP_004453435.1;;Ku protein;;								0
Celf_1912	Cfla_1908					0	0	0	0	1	0	1	35													35	1	2.52				56490.3	6.49	516	YP_004453429.1;;malate/quinone oxidoreductase;;								0
Celf_0890	Cfla_3038			Y	Y	0	0	0	0	1	0	1	35													35	1	2.93				35512.7	9.91	341	YP_004452415.1;;inner-membrane translocator;;								0
Celf_0897						0	0	0	0	0	1	1	35																35	1	5.68	19280.4	9.63	176	YP_004452421.1;;helix-turn-helix domain-containing protein;;								0
Celf_2472	Cfla_2331			Y	Y	1	0	0	0	0	0	1	35	35	1	1.36																64211.5	6.1	590	YP_004453985.1;;integral membrane sensor signal transduction histidine kinase;;								0
Celf_3727	Cfla_0094					0	0	0	0	1	0	1	35													35	1	3.23				41525.3	4.96	403	YP_004455220.1;;glycine cleavage system T protein;;								0
Celf_2850				Y		0	1	0	0	0	0	1	35				35	1	1.73													48014.1	4.91	463	YP_004454359.1;;Dyp-type peroxidase family;;								0
Celf_2454	Cfla_2313					0	0	0	0	0	1	1	35																35	1	3.25	26882.4	10.04	246	YP_004453967.1;;phospholipid/glycerol acyltransferase;;								0
Celf_3500	Cfla_2768					0	0	0	0	0	1	1	35																35	1	1.33	83787	5.71	752	YP_004454998.1;;anaerobic ribonucleoside-triphosphate reductase;;								0
Celf_2634						0	0	1	0	0	0	1	35							35	1	3.37										45033.4	6.91	416	YP_004454145.1;;acyl-CoA dehydrogenase domain-containing protein;;								0
Celf_0442						0	0	1	0	0	0	1	35							35	1	8										19006	6.71	175	YP_004451970.1;;P-loop ATPase protein family;;								0
Celf_3253						0	0	0	0	0	1	1	35																35	1	1.63	88869.1	5.37	857	YP_004454754.1;;LuxR family transcriptional regulator;;								0
Celf_3792	Cfla_3709					0	0	0	0	0	1	1	35																35	1	1.35	62486.7	4.96	594	YP_004455284.1;;putative PAS/PAC sensor protein;;								0
Celf_3024				Y		0	0	1	0	0	0	1	35							35	1	5.22										36539.4	4.83	345	YP_004454528.1;;alpha/beta fold family hydrolase;;								0
Celf_3784	Cfla_3700					0	0	0	1	0	0	1	35										35	1	14.43							10988.9	5.47	97	YP_004455276.1;;30S ribosomal protein S6;;								0
Celf_3012						0	1	0	0	0	0	1	35				35	1	2.22													51768.6	4.92	496	YP_004454517.1;;carbohydrate kinase;;								0
Celf_0684				Y		0	0	0	0	1	0	1	35													35	1	4.98				27552.7	5.61	261	YP_004452211.1;;MotA/TolQ/ExbB proton channel;;								0
Celf_0483	Cfla_0576					0	0	0	0	1	0	1	35													35	1	2.38				39930	6.68	378	YP_004452010.1;;AAA ATPase;;								0
Celf_0482	Cfla_0575					0	1	0	0	0	0	1	35				35	1	4.35													24251.5	4.9	230	YP_004452009.1;;thymidylate kinase;;								0
Celf_3008						0	0	1	0	0	0	1	35							35	1	3.46										28745	8.73	260	YP_004454514.1;;IclR family transcriptional regulator;;								0
Celf_0476						0	1	0	0	0	0	1	35				35	1	4.17													23465.7	5.33	216	YP_004452003.1;;bifunctional deaminase-reductase domain-containing protein;;								0
Celf_1368	Cfla_1333					0	0	0	0	0	1	1	35																35	1	6.45	16617.5	5.87	155	YP_004452890.1;;alkyl hydroperoxide reductase/ Thiol specific antioxidant/ Mal allergen;;								0
Celf_0747	Cfla_0783			Y	Y	0	0	0	0	0	1	1	35																35	1	3.89	29433.1	10.92	283	YP_004452274.1;;hypothetical protein;;								0
Celf_1380				Y		0	1	0	0	0	0	1	35				35	1	1.91													47097.9	9.88	470	YP_004452902.1;;amino acid permease-associated protein;;								0
Celf_0201	Cfla_3036			Y	Y	0	0	0	0	0	1	1	35																35	1	1.14	80077.1	4.78	792	YP_004451734.1;;MmpL domain-containing protein;;								0
Celf_0006	Cfla_0006					1	0	0	0	0	0	1	35	35	1	1.61																75041.8	5.17	682	YP_004451545.1;;DNA gyrase subunit B;;								0
Celf_0007	Cfla_0007					1	0	0	0	0	0	1	35	35	1	1.03																96253.4	5.31	870	YP_004451546.1;;DNA gyrase subunit A;;								0
Celf_1560	Cfla_1537			Y	Y	0	0	0	0	1	0	1	35													35	1	3.4				24758	10.81	235	YP_004453081.1;;CDP-diacylglycerol/glycerol-3-phosphate3-phosphatidyltransferase;;								0
Celf_0018				Y		0	0	0	0	1	0	1	35													35	1	4.71				29821.4	8.83	276	YP_004451557.1;;ABC-2 type transporter;;								0
Celf_2917	Cfla_0969					0	1	0	0	0	0	1	35				35	1	2.88													37385.2	5.05	347	YP_004454426.1;;hydroxymethylbutenyl pyrophosphate reductase;;								0
Celf_1817	Cfla_2445			Y	Y	0	0	0	1	0	0	1	35										35	1	4.44							32625.9	6.45	315	YP_004453334.1;;hypothetical protein;;								0
Celf_0273	Cfla_0171					0	1	0	0	0	0	1	35				35	1	2.08													40388.3	9.24	385	YP_004451805.1;;RNA methylase;;								0
Celf_1136	Cfla_2500					1	0	0	0	0	0	1	35	35	1	3.07																30725.2	4.91	293	YP_004452658.1;;methenyltetrahydrofolate cyclohydrolase;;								0
Celf_1119	Cfla_2531			Y		1	0	0	0	0	0	1	35	35	1	2.46																41273.9	5.45	406	YP_004452641.1;;FAD-dependent pyridine nucleotide-disulfide oxidoreductase;;								0
	Cfla_3026			Y									0																							1	1	1	1	1	1	6	7247	700	15	35.57	7247	141	67.67
	Cfla_0405			Y									0																							1	1	1	1	1	1	6	1711	1711	44	22.36	857	19	25.63
	Cfla_3558	GH10,GH10,CBM2		Y									0																							1	1	1	1	1	1	6	4244	4244	101	22.44	1191	25	4.02
Celf_1594	Cfla_1575												0																							1	1	1	1	1	1	6	68	46	1	1.2	39	1	1.2
	Cfla_3128			Y									0																							1	1	1	1	1	1	6	99	54	2	3.24	35	1	3.24
	Cfla_2487	GH10,GH10,CBM2		Y									0																							1	1	1	1	1	1	6	9176	4012	86	28.47	3461	80	26.63
	Cfla_3428			Y									0																							1	1	1	1	1	1	6	2092	632	12	4.14	2092	46	14.16
	Cfla_3696			Y									0																							1	1	1	1	1	1	6	3883	3883	96	43.03	834	30	30.91
Celf_2757	Cfla_3680												0																							1	1	1	1	1	1	6	73	39	1	4.24	66	3	4.24
	Cfla_0905	CBM22,GH10,CBM2		Y									0																							1	1	1	1	1	1	6	3348	3348	79	40.29	45	1	1.3
	Cfla_2139			Y									0																							1	1	1	1	1	1	6	2048	2048	39	29.41	112	2	2.94
Celf_3378	Cfla_3087												0																							1	1	0	1	1	1	5	56	38	1	6.03	42	1	6.03
	Cfla_3570			Y									0																							1	1	0	1	1	1	5	1326	1326	29	63.75	769	13	29.31
	Cfla_0490	CBM33,CBM2		Y									0																							1	0	1	1	1	1	5	2057	2057	56	29.07
	Cfla_0436												0																							1	1	1	1	0	1	5	47	35	1	1.84	37	1	1.84
	Cfla_0245	GH11,CBM2,CE4,GH10,CBM2		Y									0																							1	1	0	1	1	1	5	3342	1119	20	11.79	529	7	5.69
	Cfla_3325			Y									0																							1	1	0	1	1	1	5	70	41	1	2.76	51	2	2.76
Celf_1418	Cfla_1389												0																							1	1	0	1	1	1	5	121	94	4	11.86	59	2	5.67
	Cfla_3504			Y									0																							1	1	0	1	1	1	5	1284	1284	22	18.5	188	3	5.31
Celf_2016	Cfla_1813			Y	Y								0																							1	1	1	0	1	1	5	43	43	1	1.75	40	1	1.08
	Cfla_2671												0																							1	1	1	0	1	1	5	73	71	3	2.51	43	1	2.51
Celf_0978	Cfla_2686												0																							1	1	0	1	1	1	5	76	48	2	3.51	39	1	3.51
	Cfla_0383	CE3,CBM13		Y									0																							1	0	1	1	1	1	5	1641	1641	31	27.43
	Cfla_3694			Y									0																							0	1	1	1	1	1	5	1040				443	8	4.64
Celf_2218	Cfla_2108												0																							1	1	0	1	1	1	5	64	48	2	5.99	48	2	5.99
	Cfla_3609			Y									0																							1	1	0	1	1	1	5	359	359	12	29.27	345	8	15.24
	Cfla_1958												0																							1	1	0	0	1	1	4	47	41	1	8.05	47	1	8.05
Celf_1844	Cfla_1964			Y	Y								0																							1	1	0	0	1	1	4	89	37	1	2.4	50	2	2.4
Celf_1796	Cfla_1997												0																							0	1	0	1	1	1	4	56				56	2	3.12
	Cfla_0411			Y									0																							1	1	0	0	1	1	4	64	42	1	0.88	64	2	0.79
	Cfla_0283												0																							1	1	0	0	1	1	4	76	76	2	5.73	66	2	5.73
	Cfla_2028			Y									0																							1	0	0	1	1	1	4	683	683	11	19.31
Celf_0061	Cfla_2950												0																							1	1	0	0	1	1	4	46	46	1	4.68	37	1	4.68
Celf_3239	Cfla_2966												0																							0	1	0	1	1	1	4	90				90	4	1.54
	Cfla_3350	GH92											0																							1	1	0	0	1	1	4	86	81	4	1.08	86	4	1.08
	Cfla_2911												0																							0	1	0	1	1	1	4	1293				987	25	32.81
	Cfla_3182			Y									0																							1	1	1	0	1	0	4	398	242	4	6.03	398	6	6.03
	Cfla_0175	CBM33,CBM2		Y									0																							1	0	1	1	1	0	4	2203	2203	51	40.25
Celf_1052	Cfla_2601				Y								0																							1	1	0	0	1	1	4	70	47	2	5.75	70	3	5.75
Celf_0873	Cfla_0775												0																							0	1	1	1	1	0	4	55				54	2	27.42
Celf_1477	Cfla_1445												0																							1	0	1	0	1	1	4	52	36	1	4.26
	Cfla_1496			Y									0																							1	1	0	1	1	0	4	462	124	2	7.23	39	1	2.24
	Cfla_1261			Y									0																							0	1	0	1	1	1	4	103				80	1	2.82
Celf_2787	Cfla_3002	GH95	GH95										0																							0	1	0	1	1	1	4	60				37	1	1.36
	Cfla_1257			Y									0																							1	1	0	0	1	1	4	608	332	6	10.04	608	16	27.65
	Cfla_1256												0																							1	1	0	0	1	1	4	135	108	1	15.73	135	3	24.72
Celf_2608	Cfla_3402												0																							1	0	0	1	1	1	4	57	57	3	1.92
	Cfla_3405	GH68		Y									0																							1	0	1	0	1	1	4	1389	1389	34	34.04
Celf_2114	Cfla_1739												0																							0	1	0	1	0	1	3	816				591	17	20.14
Celf_1801	Cfla_1992												0																							1	0	0	0	1	1	3	82	61	2	1.33
	Cfla_3062			Y									0																							1	0	0	1	1	0	3	505	115	2	12.58
	Cfla_2795			Y									0																							0	1	0	1	0	1	3	724				557	18	21.01
Celf_0593	Cfla_0660			Y	Y								0																							1	0	0	0	1	1	3	45	37	1	3.11
	Cfla_0091	CE1,CE1		Y									0																							0	1	0	1	0	1	3	2290				683	15	11.9
	Cfla_1572	CBM2		Y									0																							1	0	1	0	1	0	3	964	379	8	12.25
Celf_3090	Cfla_0837												0																							1	0	0	0	1	1	3	36	36	1	2.42
	Cfla_0455	GH43,CBM6,CBM13		Y									0																							1	0	1	0	1	0	3	399	383	5	9.22
Celf_1752	Cfla_0468	GH120	GH120										0																							0	0	1	1	0	1	3	488
	Cfla_3377												0																							1	1	0	0	1	0	3	58	58	2	12.12	35	1	15.15
	Cfla_0809	GH10		Y									0																							0	1	0	1	0	1	3	725				94	2	3.35
	Cfla_3120	CBM2		Y									0																							1	0	1	0	1	0	3	1700	1700	28	32.35
Celf_3397	Cfla_3102			Y									0																							0	1	0	1	0	1	3	123				75	3	4.33
	Cfla_1782												0																							0	1	0	1	0	1	3	293				102	2	1.46
Celf_0184	Cfla_2256			Y	Y								0																							1	0	0	1	0	1	3	44	44	1	0.78
Celf_1991	Cfla_1835												0																							0	1	0	0	1	1	3	54				54	2	2.14
	Cfla_1148			Y									0																							1	0	0	0	1	1	3	37	37	1	1.78
Celf_1980	Cfla_1843												0																							0	0	0	1	1	1	3	166
	Cfla_3168	GH26,CBM2		Y									0																							1	0	0	1	1	0	3	108	38	1	2.86
	Cfla_3383												0																							1	0	0	1	1	0	3	49	45	1	4.4
Celf_1454	Cfla_1430												0																							0	1	0	0	1	1	3	49				35	1	2.69
Celf_2936	Cfla_0958			Y	Y								0																							0	0	0	1	1	1	3	47
	Cfla_0382												0																							1	0	0	0	1	1	3	58	36	1	13.21
	Cfla_0389			Y									0																							1	1	0	0	0	1	3	78	36	1	2.72	66	2	2.99
	Cfla_0976	GT1											0																							1	0	0	0	1	1	3	162	162	6	2.05
	Cfla_0366			Y									0																							1	0	0	1	0	1	3	222	128	2	6.7
Celf_0372	Cfla_3478												0																							1	0	0	0	1	1	3	61	37	1	13.16
	Cfla_2818												0																							0	1	0	0	1	1	3	51				37	1	4.85
	Cfla_2811	GH5,CBM2		Y									0																							1	0	1	0	1	0	3	591	591	12	11.92
Celf_0532	Cfla_3483			Y	Y								0																							0	0	0	1	1	1	3	46
	Cfla_3622												0																							0	1	0	0	1	1	3	82				49	1	2.47
	Cfla_2113												0																							1	1	0	0	0	1	3	47	42	1	3.57	36	1	3.57
	Cfla_2117	GH105											0																							1	0	0	1	1	0	3	136	64	1	1.28
	Cfla_0700												0																							0	1	0	1	0	1	3	4290				3391	59	45.57
Celf_1666	Cfla_1646												0																							1	1	0	0	0	1	3	59	35	1	7.74	55	2	7.74
	Cfla_3613												0																							1	0	1	1	0	0	3	44	44	1	2.26
Celf_3711	Cfla_0122												0																							0	0	1	1	1	0	3	47
Celf_2835	Cfla_1046												0																							0	1	0	0	1	0	2	47				38	1	2.24
Celf_2117	Cfla_1735												0																							0	1	0	0	0	1	2	51				51	2	1.89
	Cfla_3057												0																							0	0	0	0	1	1	2	51
Celf_2819	Cfla_1054												0																							1	0	0	0	1	0	2	36	36	1	4.5
Celf_3643	Cfla_3048	GH43	GH43										0																							0	0	0	1	0	1	2	218
Celf_1860	Cfla_1947												0																							1	0	0	0	1	0	2	62	37	1	1.79
Celf_1838	Cfla_1970												0																							0	0	0	1	0	1	2	112
Celf_1798	Cfla_1995			Y	Y								0																							1	0	0	0	1	0	2	40	40	1	1.57
Celf_1797	Cfla_1996												0																							0	0	0	1	0	1	2	310
	Cfla_2736												0																							0	0	0	1	0	1	2	53
Celf_0893	Cfla_2745												0																							0	0	0	1	0	1	2	52
	Cfla_0614												0																							0	0	0	1	0	1	2	284
Celf_1541	Cfla_1519												0																							0	0	0	0	1	1	2	38
Celf_3363	Cfla_0472			Y									0																							1	1	0	0	0	0	2	39	38	1	3.12	39	1	3.12
	Cfla_0891	GT4											0																							0	0	0	0	1	1	2	37
	Cfla_0277			Y									0																							0	0	0	0	1	1	2	36
Celf_1736	Cfla_2040												0																							0	0	0	0	1	1	2	35
	Cfla_0692			Y									0																							1	0	0	0	1	0	2	872	872	20	32.7
	Cfla_3544												0																							0	0	0	1	0	1	2	75
	Cfla_1347												0																							1	0	1	0	0	0	2	56	38	1	4.83
	Cfla_2027			Y									0																							1	0	0	0	1	0	2	475	475	6	9.89
	Cfla_0433												0																							1	0	0	0	1	0	2	38	38	1	6.37
	Cfla_0047			Y									0																							1	0	0	0	0	1	2	235	235	5	14.07
	Cfla_3597												0																							1	0	0	0	0	1	2	39	35	1	4.13
	Cfla_3590			Y									0																							0	1	0	0	1	0	2	38				36	1	1.32
Celf_1313	Cfla_1300												0																							0	1	0	0	0	1	2	54				54	2	5.33
Celf_3237	Cfla_2964												0																							0	0	0	1	0	1	2	298
Celf_0259	Cfla_3374			Y	Y								0																							0	0	0	0	1	1	2	49
Celf_3195	Cfla_2938												0																							0	0	0	1	0	1	2	53
	Cfla_2284												0																							1	0	0	0	1	0	2	47	47	1	1.16
Celf_3734	Cfla_3326												0																							0	1	0	0	0	1	2	46				36	1	2.45
	Cfla_0241			Y									0																							0	0	0	1	0	1	2	50
Celf_1258	Cfla_1770												0																							1	1	0	0	0	0	2	37	36	1	0.93	37	1	0.93
	Cfla_3524			Y									0																							1	0	0	0	0	1	2	97	72	1	2.3
	Cfla_0262												0																							0	1	0	0	1	0	2	73				73	2	4.02
	Cfla_3716			Y									0																							0	1	0	0	1	0	2	41				41	1	1.34
	Cfla_0259												0																							0	0	0	0	1	1	2	35
	Cfla_3317												0																							1	0	0	0	1	0	2	38	36	1	1.62
	Cfla_3312												0																							1	0	0	0	1	0	2	60	60	2	2.15
	Cfla_1384												0																							1	1	0	0	0	0	2	44	44	1	3.61	38	1	3.61
	Cfla_1383			Y									0																							0	0	0	1	0	1	2	593
Celf_1632	Cfla_1613												0																							0	0	0	1	1	0	2	41
Celf_2694	Cfla_1171			Y	Y								0																							0	0	0	1	1	0	2	98
Celf_1970	Cfla_1854												0																							1	0	0	0	0	1	2	35	35	1	2.12
	Cfla_2876												0																							0	0	0	1	0	1	2	156
Celf_3173	Cfla_2897												0																							0	0	0	1	0	1	2	155
	Cfla_2638			Y									0																							1	1	0	0	0	0	2	215	50	1	8.06	215	7	18.96
	Cfla_1233												0																							0	1	0	0	0	1	2	51				51	2	12.5
Celf_1461	Cfla_1437			Y	Y								0																							0	1	0	0	0	1	2	179				179	2	3.44
Celf_1456	Cfla_1432				Y								0																							0	1	0	0	0	1	2	80				80	3	6.14
Celf_2923	Cfla_0961			Y									0																							0	1	0	0	0	1	2	84				46	1	3.44
	Cfla_1425												0																							1	0	0	0	1	0	2	114	114	5	0.71
	Cfla_0970			Y									0																							0	0	0	1	1	0	2	95
Celf_3511	Cfla_0565												0																							1	0	0	1	0	0	2	47	36	1	3.91
	Cfla_1402			Y									0																							0	0	0	1	0	1	2	168
	Cfla_0338	CBM2		Y									0																							1	0	0	0	1	0	2	184	184	3	5.73
	Cfla_0330												0																							0	1	0	0	0	1	2	35				35	1	6.38
Celf_0227	Cfla_3670			Y	Y								0																							1	0	0	0	1	0	2	45	45	1	1.04
Celf_1184	Cfla_0999												0																							1	0	0	0	1	0	2	43	35	1	2.51
Celf_0653	Cfla_0726												0																							1	0	0	0	1	0	2	54	54	2	1.22
	Cfla_2810												0																							0	1	0	1	0	0	2	186				186	4	8.01
	Cfla_0315												0																							0	0	0	1	0	1	2	104
	Cfla_0730	GT4											0																							1	0	0	0	1	0	2	44	36	1	2.92
	Cfla_3695			Y									0																							1	0	0	0	0	1	2	1379	1379	35	61.78
	Cfla_3693			Y									0																							0	0	0	1	0	1	2	569
	Cfla_0741			Y									0																							1	0	0	0	0	1	2	230	84	1	5.3
	Cfla_2374	GT4											0																							0	0	0	0	1	1	2	40
	Cfla_3230												0																							0	0	1	0	0	1	2	52
Celf_1312	Cfla_1299				Y								0																							0	0	0	1	0	1	2	96
Celf_2152	Cfla_1698												0																							0	0	0	0	1	1	2	47
	Cfla_1483			Y									0																							1	0	0	0	0	1	2	40	40	1	3.94
	Cfla_3259												0																							1	1	0	0	0	0	2	38	36	1	6.9	38	1	6.9
Celf_1928	Cfla_1893												0																							1	0	0	0	1	0	2	56	56	1	2.07
	Cfla_1287												0																							0	0	0	0	1	1	2	37
Celf_1683	Cfla_1665												0																							0	0	0	0	1	1	2	40
Celf_1692	Cfla_1670												0																							1	0	0	0	1	0	2	49	49	1	3.7
Celf_1695	Cfla_1673												0																							0	1	0	0	0	1	2	100				100	2	14.55
Celf_2255	Cfla_2138												0																							0	0	0	1	0	1	2	251
	Cfla_2366												0																							0	0	0	1	0	1	2	474
	Cfla_1255			Y									0																							1	0	0	1	0	0	2	199	199	5	35.56
	Cfla_3410												0																							1	0	1	0	0	0	2	47	35	1	9.9
Celf_2943	Cfla_0945			Y	Y								0																							0	0	0	0	1	1	2	45
Celf_1671	Cfla_1652												0																							0	0	0	0	1	1	2	47
	Cfla_3408												0																							1	0	0	0	1	0	2	51	38	1	2.81
	Cfla_3604												0																							0	0	1	0	1	0	2	149
Celf_2836	Cfla_1045			Y	Y								0																							0	1	0	0	0	0	1	37				37	1	2.82
Celf_2839	Cfla_1042												0																							0	0	0	1	0	0	1	94
Celf_2337	Cfla_2196			Y	Y								0																							0	1	0	0	0	0	1	37				37	1	2.62
Celf_2121	Cfla_1730												0																							0	0	0	1	0	0	1	35
Celf_1871	Cfla_1936												0																							1	0	0	0	0	0	1	39	39	1	2.73
Celf_2123	Cfla_1728												0																							0	0	0	0	1	0	1	44
Celf_2818	Cfla_1055												0																							0	0	0	1	0	0	1	36
Celf_2130	Cfla_1722												0																							0	0	0	0	0	1	1	54
	Cfla_3046			Y									0																							0	0	0	0	0	1	1	43
Celf_2722	Cfla_1956												0																							0	1	0	0	0	0	1	35				35	1	7.53
Celf_3732	Cfla_1755												0																							1	0	0	0	0	0	1	36	36	1	2.58
Celf_2334	Cfla_2191			Y	Y								0																							0	1	0	0	0	0	1	36				36	1	1.85
Celf_3315	Cfla_3029												0																							0	0	0	0	0	1	1	40
Celf_1862	Cfla_1945												0																							0	0	0	0	0	1	1	37
	Cfla_3297												0																							0	0	0	0	0	1	1	36
	Cfla_3298												0																							0	0	0	0	0	1	1	35
Celf_2886	Cfla_1002			Y	Y								0																							0	0	0	0	1	0	1	35
	Cfla_3296												0																							0	0	0	1	0	0	1	99
	Cfla_3288												0																							0	0	0	0	0	1	1	35
Celf_1846	Cfla_1962												0																							0	0	0	0	1	0	1	53
	Cfla_2990												0																							0	0	0	0	0	1	1	36
Celf_1086	Cfla_2577												0																							1	0	0	0	0	0	1	41	41	1	1.44
	Cfla_3279												0																							1	0	0	0	0	0	1	36	36	1	1.66
	Cfla_3278												0																							1	0	0	0	0	0	1	52	52	2	2.27
	Cfla_3281			Y									0																							0	0	0	0	1	0	1	44
	Cfla_3280												0																							0	0	0	0	0	1	1	40
	Cfla_3079			Y									0																							0	0	0	0	1	0	1	37
Celf_3257	Cfla_2972												0																							0	0	0	0	0	1	1	63
	Cfla_2973												0																							0	0	0	1	0	0	1	36
	Cfla_0600												0																							0	0	0	0	1	0	1	35
Celf_1096	Cfla_2551												0																							0	0	0	0	0	1	1	35
	Cfla_0400			Y									0																							1	0	0	0	0	0	1	41	41	1	11.92
	Cfla_0605												0																							0	0	0	0	0	1	1	107
Celf_0850	Cfla_2762												0																							0	1	0	0	0	0	1	35				35	1	8.11
	Cfla_2569												0																							0	0	0	1	0	0	1	42
Celf_1107	Cfla_2539												0																							1	0	0	0	0	0	1	57	57	1	0.93
Celf_0554	Cfla_0622												0																							0	0	0	0	1	0	1	37
	Cfla_0426												0																							0	0	0	0	0	1	1	168
	Cfla_0424			Y									0																							0	0	0	0	0	1	1	39
	Cfla_0417												0																							0	1	0	0	0	0	1	82				82	1	7.14
	Cfla_0418												0																							0	1	0	0	0	0	1	37				37	1	8.93
	Cfla_2542												0																							0	0	0	0	0	1	1	50
Celf_0582	Cfla_0647												0																							0	0	0	1	0	0	1	47
Celf_0571	Cfla_0635												0																							0	0	0	0	1	0	1	39
	Cfla_2776			Y									0																							0	0	0	1	0	0	1	44
	Cfla_2781												0																							0	0	0	0	1	0	1	40
	Cfla_2788												0																							0	0	0	0	0	1	1	53
	Cfla_3579												0																							1	0	0	0	0	0	1	41	41	1	8.47
Celf_1561	Cfla_1538												0																							0	1	0	0	0	0	1	89				89	2	13.38
Celf_3362	Cfla_0473												0																							1	0	0	0	0	0	1	36	36	1	6.91
	Cfla_0471			Y									0																							1	0	0	0	0	0	1	40	40	1	1.66
	Cfla_0470												0																							0	1	0	0	0	0	1	54				54	2	8.96
Celf_1556	Cfla_1533												0																							1	0	0	0	0	0	1	36	36	1	2.04
Celf_1738	Cfla_2038												0																							0	0	0	0	1	0	1	49
Celf_0617	Cfla_0675												0																							0	0	0	0	0	1	1	37
Celf_0346	Cfla_0088												0																							0	0	0	0	0	1	1	36
	Cfla_0270												0																							1	0	0	0	0	0	1	38	38	1	1.59
Celf_1364	Cfla_1327												0																							0	0	0	0	0	1	1	98
Celf_1734	Cfla_2044												0																							0	0	0	0	0	1	1	35
	Cfla_0499			Y									0																							0	1	0	0	0	0	1	46				46	1	4.3
	Cfla_3557												0																							0	0	0	0	0	1	1	37
Celf_1433	Cfla_2422			Y	Y								0																							0	0	0	0	0	1	1	37
Celf_0289	Cfla_2424												0																							0	0	0	0	0	1	1	53
	Cfla_0878												0																							1	0	0	0	0	0	1	37	37	1	26.09
	Cfla_1559												0																							0	0	0	0	0	1	1	36
Celf_1575	Cfla_1552												0																							0	0	1	0	0	0	1	36
Celf_1263	Cfla_2417				Y								0																							0	0	0	0	0	1	1	41
Celf_1568	Cfla_1545												0																							1	0	0	0	0	0	1	35	35	1	2.6
	Cfla_0882												0																							0	1	0	0	0	0	1	250				250	4	24.11
Celf_3724	Cfla_0097												0																							0	0	0	0	0	1	1	63
	Cfla_2021												0																							0	0	0	1	0	0	1	94
Celf_1262	Cfla_0858												0																							0	0	0	1	0	0	1	41
	Cfla_0856			Y									0																							1	0	0	0	0	0	1	37	37	1	2
	Cfla_0044			Y									0																							1	0	0	0	0	0	1	80	80	2	2.17
Celf_2347	Cfla_2206												0																							1	0	0	0	0	0	1	41	41	1	4.8
	Cfla_0869												0																							0	0	0	0	0	1	1	35
Celf_0460	Cfla_0442												0																							0	0	0	0	1	0	1	37
Celf_1791	Cfla_2002												0																							1	0	0	0	0	0	1	37	37	1	12.5
Celf_0036	Cfla_0032			Y									0																							1	0	0	0	0	0	1	38	38	1	2.39
	Cfla_1314												0																							0	0	0	0	0	1	1	56
Celf_3089	Cfla_0838												0																							0	0	1	0	0	0	1	35
Celf_1057	Cfla_0454												0																							0	0	0	1	0	0	1	111
	Cfla_3599												0																							0	1	0	0	0	0	1	57				57	2	3.47
Celf_1610	Cfla_1590			Y	Y								0																							0	0	0	0	1	0	1	35
Celf_1355	Cfla_1318												0																							0	0	0	0	1	0	1	36
	Cfla_0069			Y									0																							0	0	0	1	0	0	1	100
Celf_0414	Cfla_0460												0																							0	0	0	0	0	1	1	35
Celf_0415	Cfla_0461												0																							0	0	0	1	0	0	1	35
	Cfla_3586												0																							0	0	0	0	1	0	1	38
Celf_0379	Cfla_0467												0																							0	0	0	0	0	1	1	39
Celf_3774	Cfla_0053												0																							0	1	0	0	0	0	1	36				36	1	1.28
	Cfla_0841												0																							0	0	0	1	0	0	1	38
Celf_1607	Cfla_1587												0																							0	0	0	0	0	1	1	132
	Cfla_1307	CBM2		Y									0																							1	0	0	0	0	0	1	41	41	1	14.86
	Cfla_3364			Y									0																							0	0	0	0	0	1	1	40
	Cfla_3368												0																							1	0	0	0	0	0	1	36	36	1	1.5
Celf_3114	Cfla_0813												0																							0	0	0	0	0	1	1	37
Celf_0027	Cfla_0023			Y	Y								0																							0	1	0	0	0	0	1	39				39	1	16.98
	Cfla_0229			Y									0																							0	0	1	0	0	0	1	37
	Cfla_2934												0																							0	0	0	0	0	1	1	43
Celf_0026	Cfla_0022												0																							0	0	0	0	0	1	1	72
Celf_0336	Cfla_0220												0																							0	0	0	0	0	1	1	35
Celf_3194	Cfla_2937												0																							0	0	0	0	0	1	1	36
Celf_0010	Cfla_0015												0																							0	0	0	0	0	1	1	36
Celf_3204	Cfla_2946												0																							0	1	0	0	0	0	1	45				45	1	5.44
	Cfla_0806												0																							0	0	0	0	0	1	1	42
Celf_0331	Cfla_0213			Y	Y								0																							0	0	0	0	1	0	1	35
Celf_2433	Cfla_2289												0																							0	0	0	0	1	0	1	37
Celf_1158	Cfla_2480												0																							0	0	0	0	0	1	1	47
	Cfla_0248												0																							0	1	0	0	0	0	1	37				37	1	6.67
	Cfla_0249			Y									0																							0	0	0	1	0	0	1	213
Celf_1200	Cfla_3131				Y								0																							0	0	0	1	0	0	1	40
	Cfla_1778			Y									0																							0	0	0	0	0	1	1	37
	Cfla_3724												0																							0	0	0	0	0	1	1	42
	Cfla_3139												0																							0	0	0	0	0	1	1	39
	Cfla_2275			Y									0																							0	0	0	0	0	1	1	37
Celf_1702	Cfla_0233												0																							0	0	0	0	0	1	1	48
Celf_1159	Cfla_2479			Y	Y								0																							0	1	0	0	0	0	1	37				37	1	4.37
	Cfla_3332												0																							0	1	0	0	0	0	1	35				35	1	8.99
Celf_1395	Cfla_1363			Y	Y								0																							0	0	0	0	0	1	1	37
	Cfla_3301			Y									0																							0	0	0	0	0	1	1	35
	Cfla_1399												0																							0	0	0	0	1	0	1	36
	Cfla_3514												0																							0	0	0	1	0	0	1	39
	Cfla_2465												0																							0	0	0	0	0	1	1	36
Celf_2029	Cfla_1796												0																							0	1	0	0	0	0	1	38				38	1	3.06
	Cfla_3505												0																							0	1	0	0	0	0	1	37				37	1	5.32
	Cfla_1381												0																							1	0	0	0	0	0	1	39	39	1	1.48
Celf_1656	Cfla_1635												0																							0	1	0	0	0	0	1	36				36	1	3.62
Celf_1724	Cfla_2050			Y	Y								0																							0	0	0	0	0	1	1	36
Celf_2160	Cfla_2055												0																							0	0	0	0	1	0	1	36
	Cfla_1196												0																							0	0	0	1	0	0	1	82
Celf_3602	Cfla_3183												0																							0	0	0	0	0	1	1	54
	Cfla_1812			Y									0																							0	0	0	0	0	1	1	38
Celf_1635	Cfla_1616												0																							0	0	0	0	0	1	1	40
	Cfla_1612												0																							0	0	0	0	1	0	1	38
Celf_2180	Cfla_2073												0																							0	0	0	0	0	1	1	184
Celf_1626	Cfla_1605												0																							0	0	0	0	0	1	1	48
Celf_2689	Cfla_1178												0																							0	0	0	1	0	0	1	36
Celf_1621	Cfla_1600												0																							0	0	0	0	1	0	1	35
Celf_0976	Cfla_2690			Y	Y								0																							1	0	0	0	0	0	1	35	35	1	2.8
	Cfla_1146												0																							0	0	0	0	1	0	1	36
Celf_3356	Cfla_1878			Y	Y								0																							1	0	0	0	0	0	1	35	35	1	2.47
Celf_0972	Cfla_2693												0																							0	0	0	0	0	1	1	44
Celf_1946	Cfla_1875												0																							0	0	0	0	0	1	1	36
	Cfla_1143												0																							0	0	0	0	0	1	1	35
	Cfla_1158												0																							1	0	0	0	0	0	1	36	36	1	4.68
	Cfla_1151			Y									0																							1	0	0	0	0	0	1	39	39	1	2.23
Celf_2728	Cfla_1127			Y	Y								0																							1	0	0	0	0	0	1	39	39	1	6.4
Celf_3597	Cfla_3178												0																							0	0	0	0	0	1	1	78
Celf_1972	Cfla_1852												0																							0	0	0	0	0	1	1	89
Celf_2733	Cfla_1122												0																							0	1	0	0	0	0	1	35				35	1	2.41
Celf_3538	Cfla_3165												0																							0	0	0	0	1	0	1	37
	Cfla_3170	GH32											0																							0	1	0	0	0	0	1	44				44	1	2.56
	Cfla_0503												0																							0	0	0	0	0	1	1	35
	Cfla_0501			Y									0																							0	0	0	1	0	0	1	43
Celf_1004	Cfla_2656												0																							1	0	0	0	0	0	1	36	36	1	2.88
Celf_3470	Cfla_0509												0																							0	0	0	0	0	1	1	48
Celf_1010	Cfla_2650												0																							1	0	0	0	0	0	1	52	52	1	7.29
	Cfla_2862												0																							0	0	0	0	0	1	1	61
Celf_0253	Cfla_3399												0																							0	0	0	0	1	0	1	39
	Cfla_2872												0																							0	1	0	0	0	0	1	43				43	1	18.18
	Cfla_2881			Y									0																							0	0	0	0	0	1	1	41
Celf_2706	Cfla_2683												0																							0	0	0	0	1	0	1	38
Celf_2709	Cfla_2681			Y	Y								0																							0	0	0	0	0	1	1	40
Celf_2710	Cfla_2680												0																							0	1	0	0	0	0	1	42				42	1	4.38
	Cfla_2898												0																							1	0	0	0	0	0	1	37	37	1	2.85
	Cfla_0799												0																							0	0	0	0	1	0	1	35
	Cfla_0790			Y									0																							1	0	0	0	0	0	1	1623	1623	27	36.59
	Cfla_0792												0																							0	0	0	0	0	1	1	50
	Cfla_0523												0																							1	0	0	0	0	0	1	38	38	1	6.96
	Cfla_0520												0																							0	0	1	0	0	0	1	38
	Cfla_2637			Y									0																							0	0	1	0	0	0	1	38
Celf_3571	Cfla_0517			Y	Y								0																							1	0	0	0	0	0	1	37	37	1	2.13
Celf_3109	Cfla_0374												0																							0	0	0	0	0	1	1	38
Celf_2445	Cfla_2304												0																							0	0	0	0	0	1	1	43
Celf_0238	Cfla_3437												0																							1	0	0	0	0	0	1	35	35	1	2.92
	Cfla_0182												0																							0	0	0	0	0	1	1	137
Celf_0320	Cfla_0180												0																							0	0	0	0	0	1	1	38
Celf_1459	Cfla_1435												0																							0	0	0	0	1	0	1	39
	Cfla_1229												0																							0	0	0	1	0	0	1	57
	Cfla_0964												0																							0	0	0	0	0	1	1	35
Celf_2652	Cfla_1220				Y								0																							0	0	0	0	0	1	1	38
Celf_1451	Cfla_1426												0																							1	0	0	0	0	0	1	52	52	2	4.89
Celf_2916	Cfla_0971			Y	Y								0																							0	0	1	0	0	0	1	36
Celf_0220	Cfla_3454			Y	Y								0																							0	0	0	1	0	0	1	39
Celf_2470	Cfla_2329			Y									0																							0	0	0	0	0	1	1	59
	Cfla_0978												0																							0	0	0	1	0	0	1	73
Celf_0202	Cfla_1415			Y	Y								0																							0	0	0	0	0	1	1	36
	Cfla_1406												0																							0	0	0	0	0	1	1	64
Celf_0231	Cfla_3441			Y	Y								0																							1	0	0	0	0	0	1	35	35	1	3.09
Celf_2668	Cfla_1205												0																							0	0	0	1	0	0	1	39
	Cfla_0365			Y									0																							1	0	0	0	0	0	1	129	129	4	10.98
Celf_2285	Cfla_0364				Y								0																							0	0	0	0	0	1	1	36
Celf_0453	Cfla_0368												0																							1	0	0	0	0	0	1	36	36	1	2.75
	Cfla_1404			Y									0																							0	1	0	0	0	0	1	37				37	1	3.9
Celf_3518	Cfla_0561												0																							1	0	0	0	0	0	1	48	48	1	2.48
Celf_3354	Cfla_3476	GH13	GH13										0																							0	0	0	0	0	1	1	151
Celf_0648	Cfla_0718												0																							0	0	0	0	0	1	1	42
Celf_0829	Cfla_2825			Y	Y								0																							0	0	0	0	0	1	1	45
Celf_0646	Cfla_0716			Y	Y								0																							0	0	0	0	1	0	1	39
	Cfla_2826			Y									0																							1	0	0	0	0	0	1	189	189	3	12.78
Celf_0229	Cfla_3671												0																							0	0	0	0	1	0	1	39
Celf_1509	Cfla_1478												0																							0	0	0	0	1	0	1	36
	Cfla_3677			Y									0																							0	1	0	0	0	0	1	38				38	1	2.68
Celf_3788	Cfla_2817			Y	Y								0																							0	0	0	0	1	0	1	36
Celf_2052	Cfla_0721			Y	Y								0																							1	0	0	0	0	0	1	37	37	1	2.79
Celf_1499	Cfla_1469												0																							0	0	0	0	0	1	1	46
Celf_3428	Cfla_3491												0																							0	1	0	0	0	0	1	47				47	1	6.56
	Cfla_0735			Y									0																							0	0	0	0	0	1	1	36
	Cfla_0736	GH5		Y									0																							0	1	0	0	0	0	1	39				39	1	2.76
	Cfla_0739			Y									0																							0	0	0	1	0	0	1	90
Celf_0535	Cfla_0590												0																							0	0	0	0	0	1	1	38
	Cfla_1454			Y									0																							0	1	0	0	0	0	1	35				35	1	5.7
Celf_0541	Cfla_0594												0																							0	0	0	0	0	1	1	40
	Cfla_0322												0																							0	0	0	0	0	1	1	42
Celf_0816	Cfla_2831												0																							0	0	0	0	0	1	1	36
	Cfla_2835			Y									0																							1	0	0	0	0	0	1	80	80	2	4.08
	Cfla_0745			Y									0																							0	0	1	0	0	0	1	35
Celf_1111	Cfla_0744												0																							0	0	0	0	0	1	1	35
	Cfla_3688												0																							0	0	0	0	1	0	1	36
Celf_2214	Cfla_2104												0																							0	0	0	0	0	1	1	84
	Cfla_3630												0																							0	0	0	0	1	0	1	37
	Cfla_3626												0																							0	0	0	0	0	1	1	45
	Cfla_3239												0																							0	0	0	1	0	0	1	35
Celf_2517	Cfla_2372												0																							0	1	0	0	0	0	1	35				35	1	1.7
Celf_1714	Cfla_1686												0																							0	1	0	0	0	0	1	145				145	2	6.37
Celf_3356	Cfla_2125			Y	Y								0																							0	0	0	0	1	0	1	43
Celf_3649	Cfla_3657			Y									0																							0	1	0	0	0	0	1	37				37	1	7.87
Celf_1931	Cfla_1889			Y	Y								0																							0	0	0	0	0	1	1	56
	Cfla_1289												0																							0	0	0	1	0	0	1	40
Celf_2639	Cfla_0704												0																							0	0	0	0	0	1	1	35
	Cfla_3256												0																							0	0	0	0	0	1	1	42
Celf_3018	Cfla_0914			Y	Y								0																							0	0	0	1	0	0	1	39
Celf_2265	Cfla_2149												0																							0	0	0	0	0	1	1	45
	Cfla_0143			Y									0																							0	0	0	0	0	1	1	35
Celf_0822	Cfla_1270												0																							0	0	0	0	0	1	1	68
	Cfla_2131			Y									0																							0	0	0	0	0	1	1	40
	Cfla_2136												0																							0	0	0	1	0	0	1	157
Celf_2471	Cfla_2330			Y	Y								0																							0	0	0	0	1	0	1	37
Celf_1767	Cfla_0933				Y								0																							0	1	0	0	0	0	1	43				43	1	1.34
	Cfla_2166												0																							0	0	0	1	0	0	1	35
	Cfla_3612												0																							0	0	0	0	0	1	1	44
	Cfla_2369	GT4											0																							0	0	0	0	0	1	1	87
	Cfla_2368												0																							0	0	0	0	0	1	1	85
	Cfla_3414			Y									0																							0	0	0	0	0	1	1	45
Celf_1668	Cfla_1648												0																							0	0	0	0	0	1	1	36
	Cfla_1253			Y									0																							0	0	0	0	1	0	1	36
Celf_2588	Cfla_1252												0																							1	0	0	0	0	0	1	80	80	3	3.74
	Cfla_3418												0																							1	0	0	0	0	0	1	39	39	1	8.25
	Cfla_2361	GT4											0																							1	0	0	0	0	0	1	38	38	1	2.39
Celf_2386	Cfla_3202												0																							1	0	0	0	0	0	1	36	36	1	3.57
	Cfla_2364	GT4											0																							0	0	0	0	0	1	1	35
	Cfla_0127			Y									0																							0	0	0	1	0	0	1	40
Celf_2955	Cfla_0930												0																							0	0	0	0	0	1	1	52
Celf_1459	Cfla_3016												0																							0	1	0	0	0	0	1	42				42	1	2.7
	Cfla_2155			Y									0																							0	0	0	1	0	0	1	36
Celf_1670	Cfla_1651												0																							0	1	0	0	0	0	1	35				35	1	3.75
Celf_3294	Cfla_3014				Y								0																							0	0	0	0	0	1	1	50
	Cfla_3605												0																							0	0	0	0	0	1	1	38
	Cfla_3602												0																							0	0	0	0	0	1	1	56
	Cfla_3607												0																							0	0	0	0	1	0	1	38
	Cfla_3401	GH32,CBM38		Y									0																							1	0	0	0	0	0	1	156	156	3	2.59
Celf_3671	Cfla_3216			Y	Y								0																							0	0	0	0	0	1	1	36
	Cfla_3214			Y									0																							0	0	0	0	0	1	1	36
Celf_3682	Cfla_3219												0																							0	0	0	0	0	1	1	138
	Cfla_0943			Y									0																							0	0	0	0	0	1	1	35
[truncated: 16 more columns]
